# Supplementary material for: Whole-genome selective scans detect genes associated with important phenotypic traits in goat (Capra hircus)
Source: Front Genet. 2023 Apr 18;14:1173017. doi: 10.3389/fgene.2023.1173017 (PMC10151485; doi:10.3389/fgene.2023.1173017)
Supplement: Supplementary file 1 [file Table1.XLSX]

## Sheet: Table S1
Table S1. Sampling information of 361 domestic goat individuals in this study
ID	Access Number	Region	Breed	Abbr.	Depth	Sampling Location	Lat	Long	Reference	Traits
MOI1	ERR2534443	Middle East	Modern Old Irish Goat (feral)	MOI	36.34	Iran	\	\	Daly et al., 2018	na
ANG1	ERR3281404	Middle East	Angora Goat	ANG	21.91	Madagascar	38.96	35.24	Denoyelle et al., 2021	mohair fiber, small body size, horned, long and drooping ear
ANG2	ERR3281406	Middle East	Angora Goat	ANG	16.19	Madagascar	38.96	35.24	Denoyelle et al., 2021	mohair fiber, small body size, horned, long and drooping ear
ANG3	ERR3281403	Middle East	Angora Goat	ANG	18.39	Madagascar	38.96	35.24	Denoyelle et al., 2021	mohair fiber, small body size, horned, long and drooping ear
ANG4	ERR3281407	Middle East	Angora Goat	ANG	16.72	Madagascar	38.96	35.24	Denoyelle et al., 2021	mohair fiber, small body size, horned, long and drooping ear
ANG5	ERR3281405	Middle East	Angora Goat	ANG	21.15	Madagascar	38.96	35.24	Denoyelle et al., 2021	mohair fiber, small body size, horned, long and drooping ear
ANG6	ERR3281402	Middle East	Angora Goat	ANG	17.92	Madagascar	38.96	35.24	Denoyelle et al., 2021	mohair fiber, small body size, horned, long and drooping ear
PANG1	ERR2214949	Middle East	Pak-Angora Goat	PANG	27.03	Pakistan	38.96	35.24	Saif et al., 2022	mohair fiber, small body size, horned, long and drooping ear
HAE1	SRR5803219	Middle East	Hamedan Ecotype	HAE	15.3	Iran	32.43	53.69	NA	adapted to high mountain
BAR1	ERR2214951	South Asia	Barbari Goat	BAR	24.68	Pakistan	30.38	69.35	Saif et al., 2022	mutton, small body size, high prolificacy, early maturity, creamy to golden white color - sometimes with spots
BBG1	SRR8928054	South Asia	Black Bengal Goat	BBG	33.35	Bangladesh	23.68	90.36	NA	mutton and leather, high prolificacy, small body size, black color
BBG2	SRR8182317	South Asia	Black Bengal Goat	BBG	34	Bangladesh	23.68	90.36	Mollah et al., 2019	mutton and leather, high prolificacy, small body size, black color
BEE1	ERR2214952	South Asia	Beetal Goat	BEE	28.99	Pakistan	30.38	69.35	Saif et al., 2022	dairy and mutton, leather, large body size, pendulous ear, male has long twisting horns, high prolificacy, red or black color
DDP1	ERR2214957	South Asia	Dera Din Panah Goat	DDP	26.53	Pakistan	30.38	69.35	Saif et al., 2022	dairy, large body size, long black hair, long and twisted ear, spiral horn
KAM1	ERR2214959	South Asia	Kamori Goat	KAM	27.04	Pakistan	30.38	69.35	Saif et al., 2022	dairy, huge body size, long ear, unique color
NAC1	ERR2214960	South Asia	Nachi Goat	NAC	25.01	Pakistan	30.38	69.35	Saif et al., 2022	mutton, medium sized, black or brown color, short and rough hair, small twisted horn
PAH1	ERR2214962	South Asia	Pahari Goat	PAH	27.08	Pakistan	30.38	69.35	Saif et al., 2022	mutton, fiber and dairy
TED1	ERR2214967	South Asia	Teddy Goat	TED	27.35	Pakistan	30.38	69.35	Saif et al., 2022	mutton, high prolificacy, small body size
DAE1	SRR11176424	East Asia	Daer Goat	DAE	16.13	China	35.86	104.2	Gao et al., 2020	mutton and leather, high prolificacy, large body size, hardy, disease resistance
LAD1	SRR3565904	East Asia	Laoshan Dairy Goat	LAD	18.85	China	35.86	104.2	Zhang et al., 2019	dairy, large body size, disease resistance, white hair, mostly polled
LAD2	SRR3565902	East Asia	Laoshan Dairy Goat	LAD	19.19	China	35.86	104.2	Zhang et al., 2019	dairy, large body size, disease resistance, white hair, mostly polled
CAS1	SRR6378100	East Asia	Cashmere Goat	CAS	34.02	China	35.86	104.2	Guo et al., 2020	na, cashmere and mutton, white color
CAS2	SRR6378099	East Asia	Cashmere Goat	CAS	31.91	China	35.86	104.2	Guo et al., 2020	na, cashmere and mutton, white color
CAS3	SRR6378103	East Asia	Cashmere Goat	CAS	35.38	China	35.86	104.2	Guo et al., 2020	na, cashmere and mutton, white color
CAS4	SRR6378101	East Asia	Cashmere Goat	CAS	40.31	China	35.86	104.2	Guo et al., 2020	na, cashmere and mutton, white color
CAS5	SRR6378098	East Asia	Cashmere Goat	CAS	32.86	China	35.86	104.2	Guo et al., 2020	na, cashmere and mutton, white color
CAS6	SRR6378102	East Asia	Cashmere Goat	CAS	36.1	China	35.86	104.2	Guo et al., 2020	na, cashmere and mutton, white color
CAS7	SRR6378095	East Asia	Cashmere Goat	CAS	38.19	China	35.86	104.2	Guo et al., 2020	na, cashmere and mutton, white color
CAS8	SRR6378096	East Asia	Cashmere Goat	CAS	22.71	China	35.86	104.2	Guo et al., 2020	na, cashmere and mutton, white color
CAS9	SRR6378097	East Asia	Cashmere Goat	CAS	21.59	China	35.86	104.2	Guo et al., 2020	na, cashmere and mutton, white color
CAS10	SRR6378094	East Asia	Cashmere Goat	CAS	22.53	China	35.86	104.2	Guo et al., 2020	na, cashmere and mutton, white color
CAS11	SRR6378093	East Asia	Cashmere Goat	CAS	24.2	China	35.86	104.2	Guo et al., 2020	na, cashmere and mutton, white color
JIG1	SRR11176423	East Asia	Jining Gray Goat	JIG	17.68	China	35.86	104.2	Gao et al., 2020	leather, mutton, high prolificacy, small body size
LCG1	SRR6246093	East Asia	Liaoning Cashmere Goat	LCG	31.79	China	35.86	104.2	Zhang et al., 2018	cashmere and mutton, white color, large body size, twisted horn
LCG2	SRR6246102	East Asia	Liaoning Cashmere Goat	LCG	31.22	China	35.86	104.2	Zhang et al., 2018	cashmere and mutton, white color, large body size, twisted horn
LCG3	SRR6246094	East Asia	Liaoning Cashmere Goat	LCG	27.98	China	35.86	104.2	Zhang et al., 2018	cashmere and mutton, white color, large body size, twisted horn
LCG4	SRR6246101	East Asia	Liaoning Cashmere Goat	LCG	33.28	China	35.86	104.2	Zhang et al., 2018	cashmere and mutton, white color, large body size, twisted horn
LCG5	SRR6246099	East Asia	Liaoning Cashmere Goat	LCG	28.88	China	35.86	104.2	Zhang et al., 2018	cashmere and mutton, white color, large body size, twisted horn
LEI1	SRR6246084	East Asia	Leizhou Goat	LEI	30.21	China	35.86	104.2	Zhang et al., 2018	mutton, leather, black hair
LEI2	SRR6246085	East Asia	Leizhou Goat	LEI	31.3	China	35.86	104.2	Zhang et al., 2018	mutton, leather, black hair
LEI3	SRR6246091	East Asia	Leizhou Goat	LEI	33.84	China	35.86	104.2	Zhang et al., 2018	mutton, leather, black hair
LEI4	SRR6246087	East Asia	Leizhou Goat	LEI	30.84	China	35.86	104.2	Zhang et al., 2018	mutton, leather, black hair
LEI5	SRR6246086	East Asia	Leizhou Goat	LEI	31.47	China	35.86	104.2	Zhang et al., 2018	mutton, leather, black hair
LON1	SRR5803163	East Asia	Longlin Goat	LON	20.38	China	35.86	104.2	NA	mutton, large size, fast growth, black wool
LON2	SRR5803158	East Asia	Longlin Goat	LON	15.1	China	35.86	104.2	NA	mutton, large size, fast growth, black wool
MAB1	SRR11176427	East Asia	Macheng Black Goat	MAB	15.21	China	35.86	104.2	Gao et al., 2020	mutton and leather, large body size, hardy
MATO1	SRR11176426	East Asia	Matou Goat	MATO	16.19	China	-30.56	22.94	Gao et al., 2020	mutton and leather, large body size, polled, white hair
WCC1	SRR7739516	East Asia	White Chanthangi Pashmina/Cashmere Goat	WCC	38.92	India	35.86	104.2	NA	na, cashmere and mutton, white color
MTV1	ERR2534444	Africa	Modern Togolese Village Goat	MTV	31.92	Togo	\	\	Daly et al., 2018	na
BOE1	ERR3281518	Africa	Boer Goat	BOE	20.19	New Zealand	-30.56	22.94	Denoyelle et al., 2021	mutton, leather, high prolificacy, large body size, white body and brown head, long and pendulous ear, disease resistance, adapted to dry climate
BOE2	ERR2214955	Africa	Boer Goat	BOE	25.87	Switzerland	-30.56	22.94	Saif et al., 2022	mutton, leather, high prolificacy, large body size, white body and brown head, long and pendulous ear, disease resistance, adapted to dry climate
BOE3	SRR12997752	Africa	Boer Goat	BOE	16.11	Switzerland	-30.56	22.94	Becker et al., 2015; Menzi et al., 2016; Reber et al., 2015	mutton, leather, high prolificacy, large body size, white body and brown head, long and pendulous ear, disease resistance, adapted to dry climate
BOE4	SRR12997751	Africa	Boer Goat	BOE	18.27	Switzerland	-30.56	22.94	Becker et al., 2015; Menzi et al., 2016; Reber et al., 2015	mutton, leather, high prolificacy, large body size, white body and brown head, long and pendulous ear, disease resistance, adapted to dry climate
BOE5	ERR3281581	Africa	Boer Goat	BOE	16.85	Zimbabwe	-18.19	31.55	Denoyelle et al., 2021	mutton, leather, high prolificacy, large body size, white body and brown head, long and pendulous ear, disease resistance, adapted to dry climate
BOE6	ERR3281580	Africa	Boer Goat	BOE	18.02	Zimbabwe	-18.19	31.55	Denoyelle et al., 2021	mutton, leather, high prolificacy, large body size, white body and brown head, long and pendulous ear, disease resistance, adapted to dry climate
BOE7	ERR3284998	Africa	Boer Goat	BOE	15.43	Zimbabwe	-18.19	31.55	Denoyelle et al., 2021	mutton, leather, high prolificacy, large body size, white body and brown head, long and pendulous ear, disease resistance, adapted to dry climate
BOE8	ERR3284997	Africa	Boer Goat	BOE	15.67	Zimbabwe	-18.19	31.55	Denoyelle et al., 2021	mutton, leather, high prolificacy, large body size, white body and brown head, long and pendulous ear, disease resistance, adapted to dry climate
BOE9	ERR3281583	Africa	Boer Goat	BOE	16	Zimbabwe	-18.19	31.55	Denoyelle et al., 2021	mutton, leather, high prolificacy, large body size, white body and brown head, long and pendulous ear, disease resistance, adapted to dry climate
ABE1	ERR3281357	Africa	Abergelle Goat	ABE	15.21	Ethiopia	9.15	40.49	Denoyelle et al., 2021	mutton, dairy and leather, horned, spotted coat color
ABE2	ERR3281355	Africa	Abergelle Goat	ABE	17.52	Ethiopia	9.15	40.49	Denoyelle et al., 2021	mutton, dairy and leather, horned, spotted coat color
ABE3	ERR3281354	Africa	Abergelle Goat	ABE	17.2	Ethiopia	9.15	40.49	Denoyelle et al., 2021	mutton, dairy and leather, horned, spotted coat color
ABE4	ERR3281358	Africa	Abergelle Goat	ABE	21.43	Ethiopia	9.15	40.49	Denoyelle et al., 2021	mutton, dairy and leather, horned, spotted coat color
ABE5	ERR3281353	Africa	Abergelle Goat	ABE	16.18	Ethiopia	9.15	40.49	Denoyelle et al., 2021	mutton, dairy and leather, horned, spotted coat color
ADG1	ERR2214969	Africa	African Dwarf Goat	ADG	21.93	Switzerland	6.61	20.94	Saif et al., 2022	mutton and dairy, small body size, multiple color
AND1	ERR3281401	Africa	Androy Goat	AND	15.24	Madagascar	-18.7669	46.8691	Denoyelle et al., 2021	na
AND2	ERR3281400	Africa	Androy Goat	AND	15.09	Madagascar	-18.7669	46.8691	Denoyelle et al., 2021	na
AND3	ERR3281398	Africa	Androy Goat	AND	17.92	Madagascar	-18.7669	46.8691	Denoyelle et al., 2021	na
AND4	ERR3281397	Africa	Androy Goat	AND	16.65	Madagascar	-18.7669	46.8691	Denoyelle et al., 2021	na
AND5	ERR3281399	Africa	Androy Goat	AND	17.35	Madagascar	-18.7669	46.8691	Denoyelle et al., 2021	na
DIA1	ERR3281408	Africa	Diana Goat	DIA	16.13	Madagascar	-18.7669	46.8691	Denoyelle et al., 2021	na
DIA2	ERR3281414	Africa	Diana Goat	DIA	16.27	Madagascar	-18.7669	46.8691	Denoyelle et al., 2021	na
DIA3	ERR3281412	Africa	Diana Goat	DIA	17.13	Madagascar	-18.7669	46.8691	Denoyelle et al., 2021	na
DIA4	ERR3281411	Africa	Diana Goat	DIA	25.93	Madagascar	-18.7669	46.8691	Denoyelle et al., 2021	na
DIA5	ERR3281410	Africa	Diana Goat	DIA	21.43	Madagascar	-18.7669	46.8691	Denoyelle et al., 2021	na
GAL1	ERR3281385	Africa	Galla Goat	GAL	17.72	Kenya	-0.02	37.91	Denoyelle et al., 2021	dairy and mutton, large body size, disease resistance, adapted to dry climate
GAL2	ERR3281384	Africa	Galla Goat	GAL	17.27	Kenya	-0.02	37.91	Denoyelle et al., 2021	dairy and mutton, large body size, disease resistance, adapted to dry climate
GAL3	ERR3281388	Africa	Galla Goat	GAL	17.7	Kenya	-0.02	37.91	Denoyelle et al., 2021	dairy and mutton, large body size, disease resistance, adapted to dry climate
GAL4	ERR3281387	Africa	Galla Goat	GAL	17.13	Kenya	-0.02	37.91	Denoyelle et al., 2021	dairy and mutton, large body size, disease resistance, adapted to dry climate
GAL5	ERR3281386	Africa	Galla Goat	GAL	18.73	Kenya	-0.02	37.91	Denoyelle et al., 2021	dairy and mutton, large body size, disease resistance, adapted to dry climate
GUE1	ERR3281446	Africa	Guera Goat	GUE	27.1	MAli	17.57	-4	Denoyelle et al., 2021	dairy, polled, adapted to dry climate
GUE2	ERR3281444	Africa	Guera Goat	GUE	16.97	Mali	17.57	-4	Denoyelle et al., 2021	dairy, polled, adapted to dry climate
GUE3	ERR3281440	Africa	Guera Goat	GUE	15.34	Mali	17.57	-4	Denoyelle et al., 2021	dairy, polled, adapted to dry climate
GUM1	ERR3281362	Africa	Gumez Goat	GUM	18.36	Ethiopia	9.15	40.49	Denoyelle et al., 2021	mutton, dairy and leather, white color, horned
GUM2	ERR3281361	Africa	Gumez Goat	GUM	17.86	Ethiopia	9.15	40.49	Denoyelle et al., 2021	mutton, dairy and leather, white color, horned
GUM3	ERR3281364	Africa	Gumez Goat	GUM	18.03	Ethiopia	9.15	40.49	Denoyelle et al., 2021	mutton, dairy and leather, white color, horned
GUM4	ERR3281363	Africa	Gumez Goat	GUM	18.21	Ethiopia	9.15	40.49	Denoyelle et al., 2021	mutton, dairy and leather, white color, horned
KEF1	ERR3281372	Africa	Keffa Goat	KEF	15.74	Ethiopia	9.15	40.49	Denoyelle et al., 2021	mutton and leather, black or brown color, horned
KEF2	ERR3281371	Africa	Keffa Goat	KEF	15.9	Ethiopia	9.15	40.49	Denoyelle et al., 2021	mutton and leather, black or brown color, horned
KEF3	ERR3281370	Africa	Keffa Goat	KEF	18.86	Ethiopia	9.15	40.49	Denoyelle et al., 2021	mutton and leather, black or brown color, horned
KEF4	ERR3281369	Africa	Keffa Goat	KEF	20.43	Ethiopia	9.15	40.49	Denoyelle et al., 2021	mutton and leather, black or brown color, horned
KEF5	ERR3281365	Africa	Keffa Goat	KEF	18.99	Ethiopia	9.15	40.49	Denoyelle et al., 2021	mutton and leather, black or brown color, horned
LAN1	ERR3281505	Africa	Landin Goat	LAN	19.53	Mozambique	-18.67	35.53	Denoyelle et al., 2021	high prolificacy
LAN2	ERR3281503	Africa	Landin Goat	LAN	24.16	Mozambique	-18.67	35.53	Denoyelle et al., 2021	high prolificacy
LOC1	ERR276219	Africa	Local Population	LOC	15	Morocco	34.34	-3.06	NA	na
LOC2	ERR315506	Africa	Local Population	LOC	15.4	Morocco	29.57	-8.51	NA	na
LOC3	ERR248918	Africa	Local Population	LOC	15.41	Morocco	29.54	-9.54	NA	na
LOC4	ERR315503	Africa	Local Population	LOC	15.01	Morocco	29.6	-8.09	NA	na
LOC5	ERR248931	Africa	Local Population	LOC	15.31	Morocco	29.1	-10.11	NA	na
MAA1	ERR3281543	Africa	Maasai Goat	MAA	17.5	Tanzania	-6.37	34.89	Denoyelle et al., 2021	mutton, small body size, horned, white color, adapted to dry climate
MAA2	ERR3281542	Africa	Maasai Goat	MAA	18.32	Tanzania	-6.37	34.89	Denoyelle et al., 2021	mutton, small body size, horned, white color, adapted to dry climate
MAL1	ERR3281544	Africa	Malya Goat	MAL	16.92	Tanzania	-6.37	34.89	Denoyelle et al., 2021	mutton and dairy, disease resistance, adapted to dry climate
MAL2	ERR3281547	Africa	Malya Goat	MAL	16.92	Tanzania	-6.37	34.89	Denoyelle et al., 2021	mutton and dairy, disease resistance, adapted to dry climate
MAL3	ERR3281546	Africa	Malya Goat	MAL	17.32	Tanzania	-6.37	34.89	Denoyelle et al., 2021	mutton and dairy, disease resistance, adapted to dry climate
MAS1	ERR3281586	Africa	Mashona Goat	MAS	21.46	Zimbabwe	-19.02	29.15	Denoyelle et al., 2021	mutton, small body size, multi-colored, horned, hardy
MAS2	ERR3285008	Africa	Mashona Goat	MAS	18.21	Zimbabwe	-19.02	29.15	Denoyelle et al., 2021	mutton, small body size, multi-colored, horned, hardy
MAS3	ERR3285000	Africa	Mashona Goat	MAS	17.48	Zimbabwe	-19.02	29.15	Denoyelle et al., 2021	mutton, small body size, multi-colored, horned, hardy
MAS4	ERR3281585	Africa	Mashona Goat	MAS	16.36	Zimbabwe	-19.02	29.15	Denoyelle et al., 2021	mutton, small body size, multi-colored, horned, hardy
MAS5	ERR3285413	Africa	Mashona Goat	MAS	16.48	Zimbabwe	-19.02	29.15	Denoyelle et al., 2021	mutton, small body size, multi-colored, horned, hardy
MAS6	ERR3281588	Africa	Mashona Goat	MAS	15.29	Zimbabwe	-19.02	29.15	Denoyelle et al., 2021	mutton, small body size, multi-colored, horned, hardy
MAS7	ERR3281584	Africa	Mashona Goat	MAS	16.25	Zimbabwe	-19.02	29.15	Denoyelle et al., 2021	mutton, small body size, multi-colored, horned, hardy
MAT1	ERR3285002	Africa	Matebele Goat	MAT	15.62	Zimbabwe	-19.02	29.15	Denoyelle et al., 2021	mutton, high prolificacy, multi-colored, pendulous ear
MAT2	ERR3281593	Africa	Matebele Goat	MAT	17.53	Zimbabwe	-19.02	29.15	Denoyelle et al., 2021	mutton, high prolificacy, multi-colored, pendulous ear
MAT3	ERR3285415	Africa	Matebele Goat	MAT	17.97	Zimbabwe	-19.02	29.15	Denoyelle et al., 2021	mutton, high prolificacy, multi-colored, pendulous ear
MAT4	ERR3285001	Africa	Matebele Goat	MAT	18.43	Zimbabwe	-19.02	29.15	Denoyelle et al., 2021	mutton, high prolificacy, multi-colored, pendulous ear
MAT5	ERR3281592	Africa	Matebele Goat	MAT	16.61	Zimbabwe	-19.02	29.15	Denoyelle et al., 2021	mutton, high prolificacy, multi-colored, pendulous ear
MAU1	ERR3281448	Africa	Maure Goat	MAU	18.69	Mali	17.57	-4	Denoyelle et al., 2021	mutton, polled, adapted to dry climate
MAU2	ERR3281450	Africa	Maure Goat	MAU	19.29	Mali	17.57	-4	Denoyelle et al., 2021	mutton, polled, adapted to dry climate
MAU3	ERR3281449	Africa	Maure Goat	MAU	22.22	Mali	17.57	-4	Denoyelle et al., 2021	mutton, polled, adapted to dry climate
MEN1	ERR3281423	Africa	Menabe Goat	MEN	17.11	Madagascar	-18.7669	46.8691	Denoyelle et al., 2021	na
MEN2	ERR3281421	Africa	Menabe Goat	MEN	15.49	Madagascar	-18.7669	46.8691	Denoyelle et al., 2021	na
MEN3	ERR3281416	Africa	Menabe Goat	MEN	17.6	Madagascar	-18.7669	46.8691	Denoyelle et al., 2021	na
MEN4	ERR3281422	Africa	Menabe Goat	MEN	21.69	Madagascar	-18.7669	46.8691	Denoyelle et al., 2021	na
MEN5	ERR3281420	Africa	Menabe Goat	MEN	17.16	Madagascar	-18.7669	46.8691	Denoyelle et al., 2021	na
MEN6	ERR3281418	Africa	Menabe Goat	MEN	18.56	Madagascar	-18.7669	46.8691	Denoyelle et al., 2021	na
NAI1	ERR3281458	Africa	Naine Goat	NAI	15.78	Mali	17.57	-4	Denoyelle et al., 2021	mutton and dairy, small body size, disease resistance, high prolificacy, adapted to tropical climate
NAI2	ERR3281455	Africa	Naine Goat	NAI	19.65	Mali	17.57	-4	Denoyelle et al., 2021	mutton and dairy, small body size, disease resistance, high prolificacy, adapted to tropical climate
NAI3	ERR3281453	Africa	Naine Goat	NAI	22.93	Mali	17.57	-4	Denoyelle et al., 2021	mutton and dairy, small body size, disease resistance, high prolificacy, adapted to tropical climate
PAW1	ERR3281557	Africa	Pare White Goat	PAW	17.43	Tanzania	-6.37	34.89	Denoyelle et al., 2021	mutton, small body size, white color, disease resistance, adapted to dry climate
PAW2	ERR3281558	Africa	Pare White Goat	PAW	20.78	Tanzania	-6.37	34.89	Denoyelle et al., 2021	mutton, small body size, white color, disease resistance, adapted to dry climate
PAW3	ERR3281556	Africa	Pare White Goat	PAW	16.76	Tanzania	-6.37	34.89	Denoyelle et al., 2021	mutton, small body size, white color, disease resistance, adapted to dry climate
PEU1	ERR3281460	Africa	Peulh Goat	PEU	15.26	Mali	\	\	Denoyelle et al., 2021	naadapted to dry climate
PEU2	ERR3281461	Africa	Peulh Goat	PEU	21.53	Mali	\	\	Denoyelle et al., 2021	naadapted to dry climate
SEA1	ERR3281394	Africa	Small East African Goat	SEA	16.18	Kenya	-0.02	37.91	Denoyelle et al., 2021	mutton, high prolificacy, multi-colored, horned, hardy
SEA2	ERR3281393	Africa	Small East African Goat	SEA	17.22	Kenya	-0.02	37.91	Denoyelle et al., 2021	mutton, high prolificacy, multi-colored, horned, hardy
SEA3	ERR3281390	Africa	Small East African Goat	SEA	15.9	Kenya	-0.02	37.91	Denoyelle et al., 2021	mutton, small body size, multi-colored, horned, hardy
SEA4	ERR3281389	Africa	Small East African Goat	SEA	17.21	Kenya	-0.02	37.91	Denoyelle et al., 2021	mutton, small body size, multi-colored, horned, hardy
SEA5	ERR3281511	Africa	Small East African Goat	SEA	17.56	Mozambique	-18.67	35.53	Denoyelle et al., 2021	mutton, small body size, multi-colored, horned, hardy
SOF1	ERR3281425	Africa	Sofia Goat	SOF	16.02	Madagascar	-18.7669	46.8691	Denoyelle et al., 2021	na
SOF2	ERR3281426	Africa	Sofia Goat	SOF	18.77	Madagascar	-18.7669	46.8691	Denoyelle et al., 2021	na
SOF3	ERR3281424	Africa	Sofia Goat	SOF	20.17	Madagascar	-18.7669	46.8691	Denoyelle et al., 2021	na
SOF4	ERR3281427	Africa	Sofia Goat	SOF	21.62	Madagascar	-18.7669	46.8691	Denoyelle et al., 2021	na
SOF5	ERR3281430	Africa	Sofia Goat	SOF	22.29	Madagascar	-18.7669	46.8691	Denoyelle et al., 2021	na
SOF6	ERR3281431	Africa	Sofia Goat	SOF	17.29	Madagascar	-18.7669	46.8691	Denoyelle et al., 2021	na
SOF7	ERR3281428	Africa	Sofia Goat	SOF	23.12	Madagascar	-18.7669	46.8691	Denoyelle et al., 2021	na
SON1	ERR3281573	Africa	Sonjo Goat	SON	15.19	Tanzania	\	\	Denoyelle et al., 2021	na
SON2	ERR3281570	Africa	Sonjo Goat	SON	18.73	Tanzania	-6.37	34.89	Denoyelle et al., 2021	mutton, small body size, disease resistance, adapted to dry climate
SON3	ERR3281571	Africa	Sonjo Goat	SON	15.64	Tanzania	-6.37	34.89	Denoyelle et al., 2021	mutton, small body size, disease resistance, adapted to dry climate
SON4	ERR3281568	Africa	Sonjo Goat	SON	18.91	Tanzania	-6.37	34.89	Denoyelle et al., 2021	mutton, small body size, disease resistance, adapted to dry climate
SOU1	ERR3281471	Africa	Soudanaise Goat	SOU	17.24	Mali	\	\	Denoyelle et al., 2021	naadapted to dry climate
SUO1	ERR3281432	Africa	Sud Ouest Goat	SUO	18.82	Madagascar	-18.7669	46.8691	Denoyelle et al., 2021	na
SUO2	ERR3281435	Africa	Sud Ouest Goat	SUO	15.26	Madagascar	-18.7669	46.8691	Denoyelle et al., 2021	na
SUO3	ERR3281439	Africa	Sud Ouest Goat	SUO	18.52	Madagascar	-18.7669	46.8691	Denoyelle et al., 2021	na
SUO4	ERR3281438	Africa	Sud Ouest Goat	SUO	22.28	Madagascar	-18.7669	46.8691	Denoyelle et al., 2021	na
SUO5	ERR3281434	Africa	Sud Ouest Goat	SUO	17.45	Madagascar	-18.7669	46.8691	Denoyelle et al., 2021	na
TAR1	ERR3281474	Africa	Targui Goat	TAR	17.31	Mali	\	\	Denoyelle et al., 2021	naadapted to dry climate
TUN1	ERR4133328	Africa	Tunisian Goat	TUN	17.23	Tunisia	33.89	9.54	Denoyelle et al., 2021	mutton
TUN2	ERR4133326	Africa	Tunisian Goat	TUN	15.31	Tunisia	33.89	9.54	Denoyelle et al., 2021	mutton
WOG1	ERR3281373	Africa	Woyito Guji Goat	WOG	25.35	Ethiopia	9.15	40.49	Denoyelle et al., 2021	mutton, dairy and leather, high prolificacy, reddish or brown color, horned
WOG2	ERR3281375	Africa	Woyito Guji Goat	WOG	16.58	Ethiopia	9.15	40.49	Denoyelle et al., 2021	mutton, dairy and leather, high prolificacy, reddish or brown color, horned
WOG3	ERR3281380	Africa	Woyito Guji Goat	WOG	15.68	Ethiopia	9.15	40.49	Denoyelle et al., 2021	mutton, dairy and leather, reddish or brown color, horned
WOG4	ERR3281376	Africa	Woyito Guji Goat	WOG	16.47	Ethiopia	9.15	40.49	Denoyelle et al., 2021	mutton, dairy and leather, reddish or brown color, horned
WOG5	ERR3281377	Africa	Woyito Guji Goat	WOG	16.09	Ethiopia	9.15	40.49	Denoyelle et al., 2021	mutton, dairy and leather, reddish or brown color, horned
WOG6	ERR3281379	Africa	Woyito Guji Goat	WOG	19.26	Ethiopia	9.15	40.49	Denoyelle et al., 2021	mutton, dairy and leather, reddish or brown color, horned
WOG7	ERR3281378	Africa	Woyito Guji Goat	WOG	17.93	Ethiopia	9.15	40.49	Denoyelle et al., 2021	mutton, dairy and leather, reddish or brown color, horned
EMPT1	SRR5973124	Europe	/	EMPT	17.12	Switzerland	\	\	Becker et al., 2015; Menzi et al., 2016; Reber et al., 2015	na
VAB_NEV1	SRR12342882	Europe	Valais Blacknecked Goat × Nera Verzasca Goat	VAB_NEV	16.53	Switzerland	\	\	Becker et al., 2015; Menzi et al., 2016; Reber et al., 2015	Hybrid
SAN1	ERR3281564	Europe	Saanen Goat	SAN	19.78	Tanzania	46.82	8.23	Denoyelle et al., 2021	dairy, large body size, high prolificacy, disease resistant, white hair, mostly polled
SAN2	ERR3281561	Europe	Saanen Goat	SAN	15.86	Tanzania	46.82	8.23	Denoyelle et al., 2021	dairy, large body size, high prolificacy, disease resistant, white hair, mostly polled
SAN3	ERR3281562	Europe	Saanen Goat	SAN	17.27	Tanzania	46.82	8.23	Denoyelle et al., 2021	dairy, large body size, high prolificacy, disease resistant, white hair, mostly polled
SAN4	ERR3284992	Europe	Saanen Goat	SAN	17.09	Tanzania	46.82	8.23	Denoyelle et al., 2021	dairy, large body size, high prolificacy, disease resistant, white hair, mostly polled
SAN5	ERR3281563	Europe	Saanen Goat	SAN	17.12	Tanzania	46.82	8.23	Denoyelle et al., 2021	dairy, large body size, high prolificacy, disease resistant, white hair, mostly polled
SAN6	SRR6246100	Europe	Saanen Goat	SAN	30.22	China	46.82	8.23	Zhang et al., 2018	dairy, large body size, high prolificacy, disease resistant, white hair, mostly polled
SAN7	SRR6246097	Europe	Saanen Goat	SAN	30.05	China	46.82	8.23	Zhang et al., 2018	dairy, large body size, high prolificacy, disease resistant, white hair, mostly polled
SAN8	SRR6246096	Europe	Saanen Goat	SAN	29.12	China	46.82	8.23	Zhang et al., 2018	dairy, large body size, high prolificacy, disease resistant, white hair, mostly polled
SAN9	SRR6246098	Europe	Saanen Goat	SAN	33.73	China	46.82	8.23	Zhang et al., 2018	dairy, large body size, high prolificacy, disease resistant, white hair, mostly polled
SAN10	SRR6246095	Europe	Saanen Goat	SAN	32.58	China	46.82	8.23	Zhang et al., 2018	dairy, large body size, high prolificacy, disease resistant, white hair, mostly polled
SAN11	ERR4133306	Europe	Saanen Goat	SAN	15	France	46.81	-0.04	Denoyelle et al., 2021	dairy, large body size, high prolificacy, disease resistant, white hair, mostly polled
SAN12	SRR11076281	Europe	Saanen Goat	SAN	15.68	Switzerland	46.82	8.23	Becker et al., 2015; Menzi et al., 2016; Reber et al., 2015	dairy, large body size, high prolificacy, disease resistant, white hair, mostly polled
SAN13	SRR11076273	Europe	Saanen Goat	SAN	18.96	Switzerland	46.82	8.23	Becker et al., 2015; Menzi et al., 2016; Reber et al., 2015	dairy, large body size, high prolificacy, disease resistant, white hair, mostly polled
SAN14	SRR11076272	Europe	Saanen Goat	SAN	21.47	Switzerland	46.82	8.23	Becker et al., 2015; Menzi et al., 2016; Reber et al., 2015	dairy, large body size, high prolificacy, disease resistant, white hair, mostly polled
SAN15	SRR11076280	Europe	Saanen Goat	SAN	16.22	Switzerland	46.82	8.23	Becker et al., 2015; Menzi et al., 2016; Reber et al., 2015	dairy, large body size, high prolificacy, disease resistant, white hair, mostly polled
SAN16	SRR11076271	Europe	Saanen Goat	SAN	19.17	Switzerland	46.82	8.23	Becker et al., 2015; Menzi et al., 2016; Reber et al., 2015	dairy, large body size, high prolificacy, disease resistant, white hair, mostly polled
SAN17	SRR11076279	Europe	Saanen Goat	SAN	21.57	Switzerland	46.82	8.23	Becker et al., 2015; Menzi et al., 2016; Reber et al., 2015	dairy, large body size, high prolificacy, disease resistant, white hair, mostly polled
SAN18	SRR11076283	Europe	Saanen Goat	SAN	18.54	Switzerland	46.82	8.23	Becker et al., 2015; Menzi et al., 2016; Reber et al., 2015	dairy, large body size, high prolificacy, disease resistant, white hair, mostly polled
SAN19	SRR11076276	Europe	Saanen Goat	SAN	18.69	Switzerland	46.82	8.23	Becker et al., 2015; Menzi et al., 2016; Reber et al., 2015	dairy, large body size, high prolificacy, disease resistant, white hair, mostly polled
SAN20	ERR2214964	Europe	Saanen Goat	SAN	21.12	Switzerland	46.82	8.23	Saif et al., 2022	dairy, large body size, high prolificacy, disease resistant, white hair, mostly polled
TOG1	ERR3281574	Europe	Toggenburg Goat	TOG	15.03	Tanzania	46.82	8.23	Denoyelle et al., 2021	dairy, oldest dairy breed, brown hair, medium sized, strong and hardy
TOG2	ERR3284994	Europe	Toggenburg Goat	TOG	15.43	Tanzania	46.82	8.23	Denoyelle et al., 2021	dairy, oldest dairy breed, brown hair, medium sized, strong and hardy
TOG3	ERR3281577	Europe	Toggenburg Goat	TOG	17.5	Tanzania	46.82	8.23	Denoyelle et al., 2021	dairy, oldest dairy breed, brown hair, medium sized, strong and hardy
TOG4	ERR3281576	Europe	Toggenburg Goat	TOG	17.62	Tanzania	46.82	8.23	Denoyelle et al., 2021	dairy, oldest dairy breed, brown hair, medium sized, strong and hardy
TOG5	ERR3281575	Europe	Toggenburg Goat	TOG	24.53	Tanzania	46.82	8.23	Denoyelle et al., 2021	dairy, oldest dairy breed, brown hair, medium sized, strong and hardy
TOG6	SRR10201973	Europe	Toggenburg Goat	TOG	16.4	Switzerland	46.82	8.23	Becker et al., 2015; Menzi et al., 2016; Reber et al., 2015	dairy, oldest dairy breed, brown hair, medium sized, strong and hardy
TOG7	SRR10201970	Europe	Toggenburg Goat	TOG	15.76	Switzerland	46.82	8.23	Becker et al., 2015; Menzi et al., 2016; Reber et al., 2015	dairy, oldest dairy breed, brown hair, medium sized, strong and hardy
TOG8	SRR10201951	Europe	Toggenburg Goat	TOG	26.16	Switzerland	46.82	8.23	Becker et al., 2015; Menzi et al., 2016; Reber et al., 2015	dairy, oldest dairy breed, brown hair, medium sized, strong and hardy
TOG9	SRR10201965	Europe	Toggenburg Goat	TOG	19.83	Switzerland	46.82	8.23	Becker et al., 2015; Menzi et al., 2016; Reber et al., 2015	dairy, oldest dairy breed, brown hair, medium sized, strong and hardy
TOG10	SRR10201961	Europe	Toggenburg Goat	TOG	21.93	Switzerland	46.82	8.23	Becker et al., 2015; Menzi et al., 2016; Reber et al., 2015	dairy, oldest dairy breed, brown hair, medium sized, strong and hardy
TOG11	SRR10201974	Europe	Toggenburg Goat	TOG	18.18	Switzerland	46.82	8.23	Becker et al., 2015; Menzi et al., 2016; Reber et al., 2015	dairy, oldest dairy breed, brown hair, medium sized, strong and hardy
TOG12	SRR10201958	Europe	Toggenburg Goat	TOG	18.39	Switzerland	46.82	8.23	Becker et al., 2015; Menzi et al., 2016; Reber et al., 2015	dairy, oldest dairy breed, brown hair, medium sized, strong and hardy
TOG13	SRR10201956	Europe	Toggenburg Goat	TOG	18.81	Switzerland	46.82	8.23	Becker et al., 2015; Menzi et al., 2016; Reber et al., 2015	dairy, oldest dairy breed, brown hair, medium sized, strong and hardy
TOG14	SRR10201959	Europe	Toggenburg Goat	TOG	19.96	Switzerland	46.82	8.23	Becker et al., 2015; Menzi et al., 2016; Reber et al., 2015	dairy, oldest dairy breed, brown hair, medium sized, strong and hardy
TOG15	ERR2214966	Europe	Toggenburg Goat	TOG	27.12	Switzerland	46.82	8.23	Saif et al., 2022	dairy, oldest dairy breed, brown hair, medium sized, strong and hardy
TOG16	SRR10201962	Europe	Toggenburg Goat	TOG	19.26	Switzerland	46.82	8.23	Becker et al., 2015; Menzi et al., 2016; Reber et al., 2015	dairy, oldest dairy breed, brown hair, medium sized, strong and hardy
TOG17	SRR10201968	Europe	Toggenburg Goat	TOG	17.28	Switzerland	46.82	8.23	Becker et al., 2015; Menzi et al., 2016; Reber et al., 2015	dairy, oldest dairy breed, brown hair, medium sized, strong and hardy
TOG18	SRR10201972	Europe	Toggenburg Goat	TOG	16.13	Switzerland	46.82	8.23	Becker et al., 2015; Menzi et al., 2016; Reber et al., 2015	dairy, oldest dairy breed, brown hair, medium sized, strong and hardy
TOG19	SRR10201952	Europe	Toggenburg Goat	TOG	20.17	Switzerland	46.82	8.23	Becker et al., 2015; Menzi et al., 2016; Reber et al., 2015	dairy, oldest dairy breed, brown hair, medium sized, strong and hardy
TOG20	SRR10201955	Europe	Toggenburg Goat	TOG	16.13	Switzerland	46.82	8.23	Becker et al., 2015; Menzi et al., 2016; Reber et al., 2015	dairy, oldest dairy breed, brown hair, medium sized, strong and hardy
TOG21	SRR10201957	Europe	Toggenburg Goat	TOG	15.91	Switzerland	46.82	8.23	Becker et al., 2015; Menzi et al., 2016; Reber et al., 2015	dairy, oldest dairy breed, brown hair, medium sized, strong and hardy
TOG22	SRR10201954	Europe	Toggenburg Goat	TOG	19.26	Switzerland	46.82	8.23	Becker et al., 2015; Menzi et al., 2016; Reber et al., 2015	dairy, oldest dairy breed, brown hair, medium sized, strong and hardy
ALP1	ERR4133309	Europe	Alpine Goat	ALP	16.23	France	47.23	-0.69	Denoyelle et al., 2021	dairy, large body size, multi-colored, short hair, horned, hardy, adapted to high mountain
ALP2	ERR4133304	Europe	Alpine Goat	ALP	16.88	France	46	-0.04	Denoyelle et al., 2021	dairy, large body size, multi-colored, short hair, horned, hardy, adapted to high mountain
ALP3	ERR3988627	Europe	Alpine Goat	ALP	16.2	France	46.45	-0.51	Denoyelle et al., 2021	dairy, large body size, multi-colored, short hair, horned, hardy, adapted to high mountain
ALP4	ERR3988613	Europe	Alpine Goat	ALP	22.49	France	46.01	0.08	Denoyelle et al., 2021	dairy, large body size, multi-colored, short hair, horned, hardy, adapted to high mountain
ALP5	ERR4133349	Europe	Alpine Goat	ALP	25.04	France	47.02	2.7	Denoyelle et al., 2021	dairy, large body size, multi-colored, short hair, horned, hardy, adapted to high mountain
ALP6	ERR4133347	Europe	Alpine Goat	ALP	22.89	France	47.02	2.7	Denoyelle et al., 2021	dairy, large body size, multi-colored, short hair, horned, hardy, adapted to high mountain
ALP7	ERR4133350	Europe	Alpine Goat	ALP	25.83	France	47.02	2.7	Denoyelle et al., 2021	dairy, large body size, multi-colored, short hair, horned, hardy, adapted to high mountain
ALP8	ERR4133348	Europe	Alpine Goat	ALP	22.74	France	47.02	2.7	Denoyelle et al., 2021	dairy, large body size, multi-colored, short hair, horned, hardy, adapted to high mountain
APE1	SRR8442879	Europe	Appenzell Goat	APE	20.6	Switzerland	46.82	8.23	Becker et al., 2015; Menzi et al., 2016; Reber et al., 2015	dairy, long hair, mostly polled
APE2	SRR8442972	Europe	Appenzell Goat	APE	19.14	Switzerland	46.82	8.23	Becker et al., 2015; Menzi et al., 2016; Reber et al., 2015	dairy, long hair, mostly polled
APE3	SRR8442881	Europe	Appenzell Goat	APE	21	Switzerland	46.82	8.23	Becker et al., 2015; Menzi et al., 2016; Reber et al., 2015	dairy, long hair, mostly polled
APE4	SRR8442878	Europe	Appenzell Goat	APE	23.78	Switzerland	46.82	8.23	Becker et al., 2015; Menzi et al., 2016; Reber et al., 2015	dairy, long hair, mostly polled
APE5	SRR8442912	Europe	Appenzell Goat	APE	17.96	Switzerland	46.82	8.23	Becker et al., 2015; Menzi et al., 2016; Reber et al., 2015	dairy, long hair, mostly polled
APE6	SRR8442880	Europe	Appenzell Goat	APE	25.69	Switzerland	46.82	8.23	Becker et al., 2015; Menzi et al., 2016; Reber et al., 2015	dairy, long hair, mostly polled
APE7	SRR8442905	Europe	Appenzell Goat	APE	18.94	Switzerland	46.82	8.23	Becker et al., 2015; Menzi et al., 2016; Reber et al., 2015	dairy, long hair, mostly polled
APE8	SRR8442873	Europe	Appenzell Goat	APE	21.96	Switzerland	46.82	8.23	Becker et al., 2015; Menzi et al., 2016; Reber et al., 2015	dairy, long hair, mostly polled
APE9	SRR8442877	Europe	Appenzell Goat	APE	29.73	Switzerland	46.82	8.23	Becker et al., 2015; Menzi et al., 2016; Reber et al., 2015	dairy, long hair, mostly polled
APE10	SRR8442876	Europe	Appenzell Goat	APE	25.09	Switzerland	46.82	8.23	Becker et al., 2015; Menzi et al., 2016; Reber et al., 2015	dairy, long hair, mostly polled
APE11	SRR8442974	Europe	Appenzell Goat	APE	27.05	Switzerland	46.82	8.23	Becker et al., 2015; Menzi et al., 2016; Reber et al., 2015	dairy, long hair, mostly polled
APE12	SRR8442872	Europe	Appenzell Goat	APE	22.13	Switzerland	46.82	8.23	Becker et al., 2015; Menzi et al., 2016; Reber et al., 2015	dairy, long hair, mostly polled
APE13	ERR2214950	Europe	Appenzell Goat	APE	23.1	Switzerland	46.82	8.23	Saif et al., 2022	dairy, long hair, mostly polled
BOT1	SRR8442949	Europe	Booted Goat	BOT	19.63	Switzerland	46.82	8.23	Becker et al., 2015; Menzi et al., 2016; Reber et al., 2015	high mountain adapted, extreme topographical and climatic conditions adapted, hardy, horned, mainly brown hair
BOT2	SRR8442922	Europe	Booted Goat	BOT	17.73	Switzerland	46.82	8.23	Becker et al., 2015; Menzi et al., 2016; Reber et al., 2015	high mountain adapted, extreme topographical and climatic conditions adapted, hardy, horned, mainly brown hair
BOT3	SRR8442890	Europe	Booted Goat	BOT	25.21	Switzerland	46.82	8.23	Becker et al., 2015; Menzi et al., 2016; Reber et al., 2015	high mountain adapted, extreme topographical and climatic conditions adapted, hardy, horned, mainly brown hair
BOT4	SRR8442967	Europe	Booted Goat	BOT	15.85	Switzerland	46.82	8.23	Becker et al., 2015; Menzi et al., 2016; Reber et al., 2015	high mountain adapted, extreme topographical and climatic conditions adapted, hardy, horned, mainly brown hair
BOT5	SRR8442884	Europe	Booted Goat	BOT	35.1	Switzerland	46.82	8.23	Becker et al., 2015; Menzi et al., 2016; Reber et al., 2015	high mountain adapted, extreme topographical and climatic conditions adapted, hardy, horned, mainly brown hair
BOT6	SRR8442911	Europe	Booted Goat	BOT	18.5	Switzerland	46.82	8.23	Becker et al., 2015; Menzi et al., 2016; Reber et al., 2015	high mountain adapted, extreme topographical and climatic conditions adapted, hardy, horned, mainly brown hair
BOT7	SRR8442952	Europe	Booted Goat	BOT	19.3	Switzerland	46.82	8.23	Becker et al., 2015; Menzi et al., 2016; Reber et al., 2015	high mountain adapted, extreme topographical and climatic conditions adapted, hardy, horned, mainly brown hair
BOT8	SRR8442953	Europe	Booted Goat	BOT	17.23	Switzerland	46.82	8.23	Becker et al., 2015; Menzi et al., 2016; Reber et al., 2015	high mountain adapted, extreme topographical and climatic conditions adapted, hardy, horned, mainly brown hair
BOT9	SRR8442951	Europe	Booted Goat	BOT	17.11	Switzerland	46.82	8.23	Becker et al., 2015; Menzi et al., 2016; Reber et al., 2015	high mountain adapted, extreme topographical and climatic conditions adapted, hardy, horned, mainly brown hair
BOT10	SRR8442950	Europe	Booted Goat	BOT	16.26	Switzerland	46.82	8.23	Becker et al., 2015; Menzi et al., 2016; Reber et al., 2015	high mountain adapted, extreme topographical and climatic conditions adapted, hardy, horned, mainly brown hair
BOT11	SRR8442887	Europe	Booted Goat	BOT	21.55	Switzerland	46.82	8.23	Becker et al., 2015; Menzi et al., 2016; Reber et al., 2015	high mountain adapted, extreme topographical and climatic conditions adapted, hardy, horned, mainly brown hair
BOT12	SRR8442886	Europe	Booted Goat	BOT	19.6	Switzerland	46.82	8.23	Becker et al., 2015; Menzi et al., 2016; Reber et al., 2015	high mountain adapted, extreme topographical and climatic conditions adapted, hardy, horned, mainly brown hair
BOT13	SRR8442885	Europe	Booted Goat	BOT	22.37	Switzerland	46.82	8.23	Becker et al., 2015; Menzi et al., 2016; Reber et al., 2015	high mountain adapted, extreme topographical and climatic conditions adapted, hardy, horned, mainly brown hair
CAG1	ERR2214956	Europe	Capra Grigia Goat	CAG	24.88	Switzerland	46.82	8.23	Saif et al., 2022	gray hair, high mountain adapted
CAG2	SRR11076300	Europe	Capra Grigia Goat	CAG	17.78	Switzerland	46.82	8.23	Becker et al., 2015; Menzi et al., 2016; Reber et al., 2015	gray hair, high mountain adapted
CAG3	SRR11076268	Europe	Capra Grigia Goat	CAG	17.51	Switzerland	46.82	8.23	Becker et al., 2015; Menzi et al., 2016; Reber et al., 2015	gray hair, high mountain adapted
CAG4	SRR11076301	Europe	Capra Grigia Goat	CAG	22.72	Switzerland	46.82	8.23	Becker et al., 2015; Menzi et al., 2016; Reber et al., 2015	gray hair, high mountain adapted
CAG5	SRR11076278	Europe	Capra Grigia Goat	CAG	15.04	Switzerland	46.82	8.23	Becker et al., 2015; Menzi et al., 2016; Reber et al., 2015	gray hair, high mountain adapted
CAG6	SRR11076266	Europe	Capra Grigia Goat	CAG	23.42	Switzerland	46.82	8.23	Becker et al., 2015; Menzi et al., 2016; Reber et al., 2015	gray hair, high mountain adapted
CAG7	SRR12342885	Europe	Capra Grigia Goat	CAG	18.29	Switzerland	46.82	8.23	Becker et al., 2015; Menzi et al., 2016; Reber et al., 2015	gray hair, high mountain adapted
CAG8	SRR11076269	Europe	Capra Grigia Goat	CAG	21.13	Switzerland	46.82	8.23	Becker et al., 2015; Menzi et al., 2016; Reber et al., 2015	gray hair, high mountain adapted
CAG9	SRR11076264	Europe	Capra Grigia Goat	CAG	31.23	Switzerland	46.82	8.23	Becker et al., 2015; Menzi et al., 2016; Reber et al., 2015	gray hair, high mountain adapted
CAG10	SRR12342886	Europe	Capra Grigia Goat	CAG	16.1	Switzerland	46.82	8.23	Becker et al., 2015; Menzi et al., 2016; Reber et al., 2015	gray hair, high mountain adapted
CAG11	SRR11076289	Europe	Capra Grigia Goat	CAG	23.96	Switzerland	46.82	8.23	Becker et al., 2015; Menzi et al., 2016; Reber et al., 2015	gray hair, high mountain adapted
CAG12	SRR11076265	Europe	Capra Grigia Goat	CAG	19.79	Switzerland	46.82	8.23	Becker et al., 2015; Menzi et al., 2016; Reber et al., 2015	gray hair, high mountain adapted
CHC1	SRR11076287	Europe	Chamois Colored Goat	CHC	25.72	Switzerland	46.82	8.23	Becker et al., 2015; Menzi et al., 2016; Reber et al., 2015	mutton and dairy, high mountain adapted, colored hair
CHC2	SRR11076286	Europe	Chamois Colored Goat	CHC	21.99	Switzerland	46.82	8.23	Becker et al., 2015; Menzi et al., 2016; Reber et al., 2015	mutton and dairy, high mountain adapted, colored hair
CHC3	SRR11076298	Europe	Chamois Colored Goat	CHC	17.6	Switzerland	46.82	8.23	Becker et al., 2015; Menzi et al., 2016; Reber et al., 2015	mutton and dairy, high mountain adapted, colored hair
CHC4	SRR11076299	Europe	Chamois Colored Goat	CHC	20.05	Switzerland	46.82	8.23	Becker et al., 2015; Menzi et al., 2016; Reber et al., 2015	mutton and dairy, high mountain adapted, colored hair
CHC5	SRR11076288	Europe	Chamois Colored Goat	CHC	19.58	Switzerland	46.82	8.23	Becker et al., 2015; Menzi et al., 2016; Reber et al., 2015	mutton and dairy, high mountain adapted, colored hair
CHC6	SRR11076297	Europe	Chamois Colored Goat	CHC	31.07	Switzerland	46.82	8.23	Becker et al., 2015; Menzi et al., 2016; Reber et al., 2015	mutton and dairy, high mountain adapted, colored hair
CHC7	SRR11076296	Europe	Chamois Colored Goat	CHC	20.46	Switzerland	46.82	8.23	Becker et al., 2015; Menzi et al., 2016; Reber et al., 2015	mutton and dairy, high mountain adapted, colored hair
CHC8	SRR11076293	Europe	Chamois Colored Goat	CHC	19.01	Switzerland	46.82	8.23	Becker et al., 2015; Menzi et al., 2016; Reber et al., 2015	mutton and dairy, high mountain adapted, colored hair
CHC9	SRR11076285	Europe	Chamois Colored Goat	CHC	33.11	Switzerland	46.82	8.23	Becker et al., 2015; Menzi et al., 2016; Reber et al., 2015	mutton and dairy, high mountain adapted, colored hair
CHC10	SRR11076284	Europe	Chamois Colored Goat	CHC	22.02	Switzerland	46.82	8.23	Becker et al., 2015; Menzi et al., 2016; Reber et al., 2015	mutton and dairy, high mountain adapted, colored hair
CHC11	SRR11076291	Europe	Chamois Colored Goat	CHC	15.63	Switzerland	46.82	8.23	Becker et al., 2015; Menzi et al., 2016; Reber et al., 2015	mutton and dairy, high mountain adapted, colored hair
CHC12	SRR11076294	Europe	Chamois Colored Goat	CHC	17.15	Switzerland	46.82	8.23	Becker et al., 2015; Menzi et al., 2016; Reber et al., 2015	mutton and dairy, high mountain adapted, colored hair
CHC13	SRR11076292	Europe	Chamois Colored Goat	CHC	24.1	Switzerland	46.82	8.23	Becker et al., 2015; Menzi et al., 2016; Reber et al., 2015	mutton and dairy, high mountain adapted, colored hair
CHC14	SRR11076290	Europe	Chamois Colored Goat	CHC	17.21	Switzerland	46.82	8.23	Becker et al., 2015; Menzi et al., 2016; Reber et al., 2015	mutton and dairy, high mountain adapted, colored hair
CHC15	ERR2214958	Europe	Chamois Colored Goat	CHC	23.74	Switzerland	46.82	8.23	Saif et al., 2022	mutton and dairy, high mountain adapted, colored hair
FOS1	ERR4133305	Europe	Fosses Goat	FOS	16.64	France	47.93	0.37	Denoyelle et al., 2021	dairy, small to medium body size, multi-colored
GRS1	SRR8442977	Europe	Grisons Striped Goat	GRS	16.85	Switzerland	46.82	8.23	Becker et al., 2015; Menzi et al., 2016; Reber et al., 2015	dairy, horned, high mountain adapted
GRS2	SRR8442976	Europe	Grisons Striped Goat	GRS	32.4	Switzerland	46.82	8.23	Becker et al., 2015; Menzi et al., 2016; Reber et al., 2015	dairy, horned, high mountain adapted
GRS3	SRR8442978	Europe	Grisons Striped Goat	GRS	19.93	Switzerland	46.82	8.23	Becker et al., 2015; Menzi et al., 2016; Reber et al., 2015	dairy, horned, high mountain adapted
GRS4	SRR8442932	Europe	Grisons Striped Goat	GRS	23.72	Switzerland	46.82	8.23	Becker et al., 2015; Menzi et al., 2016; Reber et al., 2015	dairy, horned, high mountain adapted
GRS5	SRR8442927	Europe	Grisons Striped Goat	GRS	30.87	Switzerland	46.82	8.23	Becker et al., 2015; Menzi et al., 2016; Reber et al., 2015	dairy, horned, high mountain adapted
GRS6	SRR8442986	Europe	Grisons Striped Goat	GRS	28.36	Switzerland	46.82	8.23	Becker et al., 2015; Menzi et al., 2016; Reber et al., 2015	dairy, horned, high mountain adapted
GRS7	SRR8442971	Europe	Grisons Striped Goat	GRS	22.56	Switzerland	46.82	8.23	Becker et al., 2015; Menzi et al., 2016; Reber et al., 2015	dairy, horned, high mountain adapted
GRS8	SRR8442981	Europe	Grisons Striped Goat	GRS	22.8	Switzerland	46.82	8.23	Becker et al., 2015; Menzi et al., 2016; Reber et al., 2015	dairy, horned, high mountain adapted
GRS9	SRR8442980	Europe	Grisons Striped Goat	GRS	19.86	Switzerland	46.82	8.23	Becker et al., 2015; Menzi et al., 2016; Reber et al., 2015	dairy, horned, high mountain adapted
GRS10	SRR8442979	Europe	Grisons Striped Goat	GRS	18.93	Switzerland	46.82	8.23	Becker et al., 2015; Menzi et al., 2016; Reber et al., 2015	dairy, horned, high mountain adapted
GRS11	SRR8442931	Europe	Grisons Striped Goat	GRS	24.92	Switzerland	46.82	8.23	Becker et al., 2015; Menzi et al., 2016; Reber et al., 2015	dairy, horned, high mountain adapted
GRS12	SRR8442970	Europe	Grisons Striped Goat	GRS	23.42	Switzerland	46.82	8.23	Becker et al., 2015; Menzi et al., 2016; Reber et al., 2015	dairy, horned, high mountain adapted
GRS13	SRR8442985	Europe	Grisons Striped Goat	GRS	22	Switzerland	46.82	8.23	Becker et al., 2015; Menzi et al., 2016; Reber et al., 2015	dairy, horned, high mountain adapted
GRS14	SRR8442984	Europe	Grisons Striped Goat	GRS	31.58	Switzerland	46.82	8.23	Becker et al., 2015; Menzi et al., 2016; Reber et al., 2015	dairy, horned, high mountain adapted
GRS15	ERR2214954	Europe	Grisons Striped Goat	GRS	26.19	Switzerland	46.82	8.23	Saif et al., 2022	dairy, horned, high mountain adapted
LOR1	ERR4133317	Europe	Lorraine Goat	LOR	16.3	France	48.86	6.74	Denoyelle et al., 2021	dairy, land-clearing capacity, large body size, semi-long gray hair, horned
NEV1	ERR2214961	Europe	Nera Verzasca Goat	NEV	25.66	Switzerland	46.82	8.23	Saif et al., 2022	mutton, dairy and vegetation, high prolificacy, large body size, horned, black hair
NEV2	SRR10201989	Europe	Nera Verzasca Goat	NEV	17.47	Switzerland	46.82	8.23	Becker et al., 2015; Menzi et al., 2016; Reber et al., 2015	mutton, dairy and vegetation, high prolificacy, large body size, horned, black hair
NEV3	SRR10201988	Europe	Nera Verzasca Goat	NEV	16.17	Switzerland	46.82	8.23	Becker et al., 2015; Menzi et al., 2016; Reber et al., 2015	mutton, dairy and vegetation, high prolificacy, large body size, horned, black hair
NEV4	SRR10201990	Europe	Nera Verzasca Goat	NEV	18.21	Switzerland	46.82	8.23	Becker et al., 2015; Menzi et al., 2016; Reber et al., 2015	mutton, dairy and vegetation, high prolificacy, large body size, horned, black hair
NEV5	SRR10202001	Europe	Nera Verzasca Goat	NEV	26.07	Switzerland	46.82	8.23	Becker et al., 2015; Menzi et al., 2016; Reber et al., 2015	mutton, dairy and vegetation, high prolificacy, large body size, horned, black hair
NEV6	SRR10201979	Europe	Nera Verzasca Goat	NEV	18.8	Switzerland	46.82	8.23	Becker et al., 2015; Menzi et al., 2016; Reber et al., 2015	mutton, dairy and vegetation, high prolificacy, large body size, horned, black hair
NEV7	SRR10202000	Europe	Nera Verzasca Goat	NEV	23.27	Switzerland	46.82	8.23	Becker et al., 2015; Menzi et al., 2016; Reber et al., 2015	mutton, dairy and vegetation, high prolificacy, large body size, horned, black hair
NEV8	SRR10201999	Europe	Nera Verzasca Goat	NEV	23.16	Switzerland	46.82	8.23	Becker et al., 2015; Menzi et al., 2016; Reber et al., 2015	mutton, dairy and vegetation, high prolificacy, large body size, horned, black hair
NEV9	SRR10201977	Europe	Nera Verzasca Goat	NEV	15.56	Switzerland	46.82	8.23	Becker et al., 2015; Menzi et al., 2016; Reber et al., 2015	mutton, dairy and vegetation, high prolificacy, large body size, horned, black hair
NEV10	SRR10201991	Europe	Nera Verzasca Goat	NEV	15.83	Switzerland	46.82	8.23	Becker et al., 2015; Menzi et al., 2016; Reber et al., 2015	mutton, dairy and vegetation, high prolificacy, large body size, horned, black hair
NEV11	SRR10201998	Europe	Nera Verzasca Goat	NEV	16.73	Switzerland	46.82	8.23	Becker et al., 2015; Menzi et al., 2016; Reber et al., 2015	mutton, dairy and vegetation, high prolificacy, large body size, horned, black hair
NEV12	SRR10201987	Europe	Nera Verzasca Goat	NEV	20.61	Switzerland	46.82	8.23	Becker et al., 2015; Menzi et al., 2016; Reber et al., 2015	mutton, dairy and vegetation, high prolificacy, large body size, horned, black hair
NOR1	ERR3281550	Europe	Norwegian Goat	NOR	17.78	Tanzania	60.47	8.47	Denoyelle et al., 2021	dairy and mutton, long hair, horned, multi-colored
NOR2	ERR3281549	Europe	Norwegian Goat	NOR	15.7	Tanzania	60.47	8.47	Denoyelle et al., 2021	dairy and mutton, long hair, horned, multi-colored
NOR3	ERR3281552	Europe	Norwegian Goat	NOR	18.35	Tanzania	60.47	8.47	Denoyelle et al., 2021	dairy and mutton, long hair, horned, multi-colored
NOR4	ERR3281553	Europe	Norwegian Goat	NOR	16.33	Tanzania	60.47	8.47	Denoyelle et al., 2021	dairy and mutton, long hair, horned, multi-colored
NOR5	ERR3284988	Europe	Norwegian Goat	NOR	17.17	Tanzania	60.47	8.47	Denoyelle et al., 2021	dairy and mutton, long hair, horned, multi-colored
NOR6	ERR3281551	Europe	Norwegian Goat	NOR	19.45	Tanzania	60.47	8.47	Denoyelle et al., 2021	dairy and mutton, long hair, horned, multi-colored
PEC1	SRR8442899	Europe	Peacock Goat	PEC	22.19	Switzerland	46.82	8.23	Becker et al., 2015; Menzi et al., 2016; Reber et al., 2015	dairy, high mountain adapted, old breed
PEC2	ERR2214963	Europe	Peacock Goat	PEC	25.17	Switzerland	46.82	8.23	Saif et al., 2022	dairy, high mountain adapted, old breed
PEC3	SRR8442958	Europe	Peacock Goat	PEC	24.98	Switzerland	46.82	8.23	Becker et al., 2015; Menzi et al., 2016; Reber et al., 2015	dairy, high mountain adapted, old breed
PEC4	SRR8442961	Europe	Peacock Goat	PEC	25.24	Switzerland	46.82	8.23	Becker et al., 2015; Menzi et al., 2016; Reber et al., 2015	dairy, high mountain adapted, old breed
PEC5	SRR8442959	Europe	Peacock Goat	PEC	28.32	Switzerland	46.82	8.23	Becker et al., 2015; Menzi et al., 2016; Reber et al., 2015	dairy, high mountain adapted, old breed
PEC6	SRR8442957	Europe	Peacock Goat	PEC	16.41	Switzerland	46.82	8.23	Becker et al., 2015; Menzi et al., 2016; Reber et al., 2015	dairy, high mountain adapted, old breed
PEC7	SRR8442892	Europe	Peacock Goat	PEC	19.52	Switzerland	46.82	8.23	Becker et al., 2015; Menzi et al., 2016; Reber et al., 2015	dairy, high mountain adapted, old breed
PEC8	SRR8442954	Europe	Peacock Goat	PEC	17.91	Switzerland	46.82	8.23	Becker et al., 2015; Menzi et al., 2016; Reber et al., 2015	dairy, high mountain adapted, old breed
PEC9	SRR8442966	Europe	Peacock Goat	PEC	17.54	Switzerland	46.82	8.23	Becker et al., 2015; Menzi et al., 2016; Reber et al., 2015	dairy, high mountain adapted, old breed
PEC10	SRR8442898	Europe	Peacock Goat	PEC	20.63	Switzerland	46.82	8.23	Becker et al., 2015; Menzi et al., 2016; Reber et al., 2015	dairy, high mountain adapted, old breed
PEC11	SRR8437779	Europe	Peacock Goat	PEC	19.9	/	46.82	8.23	Grossen et al., 2020	dairy, high mountain adapted, old breed
PEC12	SRR8442896	Europe	Peacock Goat	PEC	24.15	Switzerland	46.82	8.23	Becker et al., 2015; Menzi et al., 2016; Reber et al., 2015	dairy, high mountain adapted, old breed
PEC13	SRR8442895	Europe	Peacock Goat	PEC	30.45	Switzerland	46.82	8.23	Becker et al., 2015; Menzi et al., 2016; Reber et al., 2015	dairy, high mountain adapted, old breed
PEC14	SRR8442901	Europe	Peacock Goat	PEC	20.18	Switzerland	46.82	8.23	Becker et al., 2015; Menzi et al., 2016; Reber et al., 2015	dairy, high mountain adapted, old breed
PEC15	SRR8442963	Europe	Peacock Goat	PEC	18.28	Switzerland	46.82	8.23	Becker et al., 2015; Menzi et al., 2016; Reber et al., 2015	dairy, high mountain adapted, old breed
PEC16	SRR8442897	Europe	Peacock Goat	PEC	21.34	Switzerland	46.82	8.23	Becker et al., 2015; Menzi et al., 2016; Reber et al., 2015	dairy, high mountain adapted, old breed
POI1	ERR4133282	Europe	Poitevine Goat	POI	16.12	France	49.14	-1.05	Denoyelle et al., 2021	dairy, large body size, horned, medium-length brown or black hair with white belly and leg
POI2	ERR4133315	Europe	Poitevine Goat	POI	15.1	France	47.9	-0.37	Denoyelle et al., 2021	dairy, large body size, horned, medium-length brown or black hair with white belly and leg
POI3	ERR4133284	Europe	Poitevine Goat	POI	15.01	France	46.26	0.1	Denoyelle et al., 2021	dairy, large body size, horned, medium-length brown or black hair with white belly and leg
POI4	ERR4133275	Europe	Poitevine Goat	POI	16.71	France	45.41	0.15	Denoyelle et al., 2021	dairy, large body size, horned, medium-length brown or black hair with white belly and leg
PRO1	ERR4133592	Europe	Provencale Goat	PRO	15.27	France	43.99	5.74	Denoyelle et al., 2021	dairy, polled
PYR1	ERR4133620	Europe	Pyrenees Goat	PYR	17.75	France	47.22	-1.56	Denoyelle et al., 2021	mutton and dairy, black or brown color, long hair, either horned or polled
ROV1	ERR4133307	Europe	Rove Goat	ROV	17.09	France	43.37	5.27	Denoyelle et al., 2021	mutton and dairy, medium body size, multi-colored, long twisted horn
ROV2	ERR4133297	Europe	Rove Goat	ROV	16.77	France	43.37	5.27	Denoyelle et al., 2021	mutton and dairy, medium body size, multi-colored, long twisted horn
SAV1	ERR4133264	Europe	Savoie Goat	SAV	15.2	France	45.72	6.31	Denoyelle et al., 2021	na
SAV2	ERR4133321	Europe	Savoie Goat	SAV	15.54	France	45.86	6.08	Denoyelle et al., 2021	na
SAV3	ERR4133319	Europe	Savoie Goat	SAV	15.63	France	45.91	6.37	Denoyelle et al., 2021	na
SAV4	ERR4133267	Europe	Savoie Goat	SAV	17.05	France	46.2	5.41	Denoyelle et al., 2021	na
SGBOT1	ERR2214965	Europe	St., Gallen Booted Goat	SGBOT	30.39	Switzerland	46.82	8.23	Saif et al., 2022	high mountain adapted, extreme topographical and climatic conditions adapted, hardy, horned, mainly brown hair
VAB1	SRR12342884	Europe	Valais Blacknecked Goat	VAB	16.96	Switzerland	46.82	8.23	Becker et al., 2015; Menzi et al., 2016; Reber et al., 2015	mutton and dairy, black neck, high mountain adapted
VAB2	SRR7700831	Europe	Valais Blacknecked Goat	VAB	15.41	Switzerland	46.82	8.23	Becker et al., 2015; Menzi et al., 2016; Reber et al., 2015	mutton and dairy, black neck, high mountain adapted
VAB3	SRR8442936	Europe	Valais Blacknecked Goat	VAB	16.63	Switzerland	46.82	8.23	Becker et al., 2015; Menzi et al., 2016; Reber et al., 2015	mutton and dairy, black neck, high mountain adapted
VAB4	SRR11076270	Europe	Valais Blacknecked Goat	VAB	18.1	Switzerland	46.82	8.23	Becker et al., 2015; Menzi et al., 2016; Reber et al., 2015	mutton and dairy, black neck, high mountain adapted
VAB5	SRR8442918	Europe	Valais Blacknecked Goat	VAB	28.85	Switzerland	46.82	8.23	Becker et al., 2015; Menzi et al., 2016; Reber et al., 2015	mutton and dairy, black neck, high mountain adapted
VAB6	SRR12997749	Europe	Valais Blacknecked Goat	VAB	15.76	Switzerland	46.82	8.23	Becker et al., 2015; Menzi et al., 2016; Reber et al., 2015	mutton and dairy, black neck, high mountain adapted
VAB7	SRR8442921	Europe	Valais Blacknecked Goat	VAB	22.16	Switzerland	46.82	8.23	Becker et al., 2015; Menzi et al., 2016; Reber et al., 2015	mutton and dairy, black neck, high mountain adapted
VAB8	SRR8442920	Europe	Valais Blacknecked Goat	VAB	29.02	Switzerland	46.82	8.23	Becker et al., 2015; Menzi et al., 2016; Reber et al., 2015	mutton and dairy, black neck, high mountain adapted
VAB9	SRR8442935	Europe	Valais Blacknecked Goat	VAB	18.38	Switzerland	46.82	8.23	Becker et al., 2015; Menzi et al., 2016; Reber et al., 2015	mutton and dairy, black neck, high mountain adapted
VAB10	SRR8442883	Europe	Valais Blacknecked Goat	VAB	20.52	Switzerland	46.82	8.23	Becker et al., 2015; Menzi et al., 2016; Reber et al., 2015	mutton and dairy, black neck, high mountain adapted
VAB11	SRR8443419	Europe	Valais Blacknecked Goat	VAB	26.87	Switzerland	46.82	8.23	Becker et al., 2015; Menzi et al., 2016; Reber et al., 2015	mutton and dairy, black neck, high mountain adapted
VAB12	SRR8442943	Europe	Valais Blacknecked Goat	VAB	27.38	Switzerland	46.82	8.23	Becker et al., 2015; Menzi et al., 2016; Reber et al., 2015	mutton and dairy, black neck, high mountain adapted
VAB13	SRR8442919	Europe	Valais Blacknecked Goat	VAB	18.54	Switzerland	46.82	8.23	Becker et al., 2015; Menzi et al., 2016; Reber et al., 2015	mutton and dairy, black neck, high mountain adapted
VAB14	SRR8442915	Europe	Valais Blacknecked Goat	VAB	25.29	Switzerland	46.82	8.23	Becker et al., 2015; Menzi et al., 2016; Reber et al., 2015	mutton and dairy, black neck, high mountain adapted
VAB15	SRR8442914	Europe	Valais Blacknecked Goat	VAB	23.67	Switzerland	46.82	8.23	Becker et al., 2015; Menzi et al., 2016; Reber et al., 2015	mutton and dairy, black neck, high mountain adapted
VAB16	SRR8442937	Europe	Valais Blacknecked Goat	VAB	27.35	Switzerland	46.82	8.23	Becker et al., 2015; Menzi et al., 2016; Reber et al., 2015	mutton and dairy, black neck, high mountain adapted
VAB17	SRR8442889	Europe	Valais Blacknecked Goat	VAB	21.7	Switzerland	46.82	8.23	Becker et al., 2015; Menzi et al., 2016; Reber et al., 2015	mutton and dairy, black neck, high mountain adapted
VAB18	SRR8442941	Europe	Valais Blacknecked Goat	VAB	18.46	Switzerland	46.82	8.23	Becker et al., 2015; Menzi et al., 2016; Reber et al., 2015	mutton and dairy, black neck, high mountain adapted
VAB19	SRR8442934	Europe	Valais Blacknecked Goat	VAB	20.47	Switzerland	46.82	8.23	Becker et al., 2015; Menzi et al., 2016; Reber et al., 2015	mutton and dairy, black neck, high mountain adapted
VAB20	SRR8442882	Europe	Valais Blacknecked Goat	VAB	22.04	Switzerland	46.82	8.23	Becker et al., 2015; Menzi et al., 2016; Reber et al., 2015	mutton and dairy, black neck, high mountain adapted
VAB21	SRR8442940	Europe	Valais Blacknecked Goat	VAB	24.93	Switzerland	46.82	8.23	Becker et al., 2015; Menzi et al., 2016; Reber et al., 2015	mutton and dairy, black neck, high mountain adapted
VAB22	SRR8442917	Europe	Valais Blacknecked Goat	VAB	20	Switzerland	46.82	8.23	Becker et al., 2015; Menzi et al., 2016; Reber et al., 2015	mutton and dairy, black neck, high mountain adapted
VAB23	SRR8442891	Europe	Valais Blacknecked Goat	VAB	24.53	Switzerland	46.82	8.23	Becker et al., 2015; Menzi et al., 2016; Reber et al., 2015	mutton and dairy, black neck, high mountain adapted
VAB24	SRR8442942	Europe	Valais Blacknecked Goat	VAB	22.94	Switzerland	46.82	8.23	Becker et al., 2015; Menzi et al., 2016; Reber et al., 2015	mutton and dairy, black neck, high mountain adapted
VAB25	SRR8442888	Europe	Valais Blacknecked Goat	VAB	23.59	Switzerland	46.82	8.23	Becker et al., 2015; Menzi et al., 2016; Reber et al., 2015	mutton and dairy, black neck, high mountain adapted
VAB26	ERR2214968	Europe	Valais Blacknecked Goat	VAB	25.9	Switzerland	46.82	8.23	Saif et al., 2022	mutton and dairy, black neck, high mountain adapted
VAB27	SRR8442938	Europe	Valais Blacknecked Goat	VAB	25.54	Switzerland	46.82	8.23	Becker et al., 2015; Menzi et al., 2016; Reber et al., 2015	mutton and dairy, black neck, high mountain adapted
VAB28	SRR8442916	Europe	Valais Blacknecked Goat	VAB	37.22	Switzerland	46.82	8.23	Becker et al., 2015; Menzi et al., 2016; Reber et al., 2015	mutton and dairy, black neck, high mountain adapted
References
Becker D, Otto M, Ammann P, Keller I, Drögemüller C, Leeb T. 2015. The brown coat colour of Coppernecked goats is associated with a non-synonymous variant at the TYRP1 locus on chromosome 8. Animal Genetics 46:50-54.
Daly KG, Maisano Delser P, Mullin VE, Scheu A, Mattiangeli V, Teasdale MD, Hare AJ, Burger J, Verdugo MP, Collins MJ, et al. 2018. Ancient goat genomes reveal mosaic domestication in the Fertile Crescent. Science 361:85-88.
Denoyelle L, Talouarn E, Bardou P, Colli L, Alberti A, Danchin C, Del Corvo M, Engelen S, Orvain C, Palhière I, et al. 2021. VarGoats project: a dataset of 1159 whole-genome sequences to dissect Capra hircus global diversity. Genetics Selection Evolution 53:86.
Gao J, Lyu Y, Zhang D, Reddi KK, Sun F, Yi J, Liu C, Li H, Yao H, Dai J, et al. 2020. Genomic Characteristics and Selection Signatures in Indigenous Chongming White Goat (Capra hircus). Frontiers in Genetics 11.
Grossen C, Guillaume F, Keller LF, Croll D. 2020. Purging of highly deleterious mutations through severe bottlenecks in Alpine ibex. Nature Communications 11:1001.
Guo J, Zhong J, Liu GE, Yang L, Li L, Chen G, Song T, Zhang H. 2020. Identification and population genetic analyses of copy number variations in six domestic goat breeds and Bezoar ibexes using next-generation sequencing. BMC Genomics 21:840.
Menzi F, Keller I, Reber I, Beck J, Brenig B, Schütz E, Leeb T, Drögemüller C. 2016. Genomic amplification of the caprine EDNRA locus might lead to a dose dependent loss of pigmentation. Scientific Reports 6:28438.
Mollah M, Bhuiyan M, Khandoker M, Jalil M, Deb G, Choudhury M, Desha N. 2019. Whole genome sequence and genome-wide distributed single nucleotide polymorphisms (SNPs) of the Black Bengal goat [version 1; peer review: 2 approved with reservations]. F1000Research 8.
Reber I, Keller I, Becker D, Flury C, Welle M, Drögemüller C. 2015. Wattles in goats are associated with the FMN1/GREM1 region on chromosome 10. Animal Genetics 46:316-320.
Saif R, Mahmood T, Ejaz A, Fazlani SA, Zia S. 2022. Whole-genome selective sweeps analysis in Pakistani Kamori goat. Gene Reports 26:101429.
Zhang B, Chang L, Lan X, Asif N, Guan F, Fu D, Li B, Yan C, Zhang H, Zhang X, et al. 2018. Genome-wide definition of selective sweeps reveals molecular evidence of trait-driven domestication among elite goat (Capra species) breeds for the production of dairy, cashmere, and meat. GigaScience 7.
Zhang R-Q, Wang J-J, Zhang T, Zhai H-L, Shen W. 2019. Copy-number variation in goat genome sequence: A comparative analysis of the different litter size trait groups. Gene 696:40-46.

## Sheet: Table S2
Table S2. Putative genomic regions associated with milk trait under selection based on the overlap of the top 5% θπratio and FST.
Chromosome	Start Position (bp)	End Position (bp)	Genes
1	3500001	3550000	LOC100860930
1	3500001	3550000	LOC108636735
1	4150001	4200000	CLDN17
1	31650001	31700000	CADM2
1	32875001	32925000	CADM2
1	42775001	42825000	ST3GAL6
1	44900001	44950000	ABI3BP
1	44900001	44950000	TFG
1	45125001	45175000	ABI3BP
1	50325001	50375000	CBLB
1	71700001	71750000	BDH1
1	71700001	71750000	LOC106501983
1	87150001	87200000	ACTL6A
1	87150001	87200000	MRPL47
1	87150001	87200000	NDUFB5
1	95375001	95425000	PLD1
1	96500001	96550000	CLDN11
1	96500001	96550000	SLC7A14
1	96575001	96625000	SKIL
1	96600001	96650000	PRKCI
1	129075001	129125000	LOC108636247
1	129075001	129125000	RBP1
2	28250001	28300000	SLC4A3
2	28250001	28300000	STK11IP
2	39300001	39350000	PIKFYVE
2	39325001	39375000	PIKFYVE
2	49350001	49400000	PLCL1
2	65000001	65050000	C2H2orf76
2	82500001	82550000	KYNU
2	94150001	94200000	GALNT13
2	94175001	94225000	GALNT13
2	99325001	99375000	BAZ2B
2	99350001	99400000	BAZ2B
2	131450001	131500000	IWS1
3	20450001	20500000	MAST2
3	20550001	20600000	MAST2
3	20575001	20625000	MAST2
3	40550001	40600000	MIR101
3	40550001	40600000	TRNAG-GCC-4
3	40575001	40625000	LOC108635646
3	40575001	40625000	MIR101
3	68200001	68250000	MIR2284C
3	68200001	68250000	ZNF644
3	68225001	68275000	MIR2284C
3	68225001	68275000	ZNF644
3	68250001	68300000	ZNF644
3	68275001	68325000	ZNF644
3	68300001	68350000	ZNF644
3	70775001	70825000	BCAR3
3	70800001	70850000	BCAR3
3	74850001	74900000	DPYD
3	96525001	96575000	WARS2
3	109775001	109825000	APCS
3	109775001	109825000	TRNAE-CUC-7
3	113850001	113900000	RGS4
3	113875001	113925000	RGS4
3	119650001	119700000	TIPRL
4	7600001	7650000	LOC102186105
4	25375001	25425000	LOC106502060
4	25400001	25450000	LOC106502060
4	26800001	26850000	AHCYL2
4	26925001	26975000	AHCYL2
4	26950001	27000000	AHCYL2
4	26975001	27025000	AHCYL2
4	26975001	27025000	SMO
4	33000001	33050000	CADPS2
4	33250001	33300000	CADPS2
4	35075001	35125000	KCND2
4	35100001	35150000	KCND2
4	35125001	35175000	KCND2
4	37425001	37475000	ANKRD7
4	37425001	37475000	LOC108635837
4	37425001	37475000	LSM8
4	53400001	53450000	CHN2
4	53875001	53925000	FKBP14
4	53875001	53925000	PLEKHA8
4	53875001	53925000	SCRN1
4	54300001	54350000	LOC106502039
4	54300001	54350000	LOC108635850
4	54300001	54350000	NOD1
4	56525001	56575000	BBS9
4	74100001	74150000	LHFPL3
4	74100001	74150000	LOC106502029
4	86950001	87000000	KIAA1324L
5	25375001	25425000	ITGA5
5	27775001	27825000	SCN8A
5	28050001	28100000	GALNT6
5	28050001	28100000	LOC106502092
5	28050001	28100000	SLC4A8
5	28075001	28125000	GALNT6
5	28075001	28125000	LOC106502092
5	28075001	28125000	TRNAG-CCC-27
5	29150001	29200000	FAM186A
5	29150001	29200000	LARP4
5	29175001	29225000	FAM186A
5	31175001	31225000	C5H12orf54
5	31175001	31225000	LOC102174001
5	31750001	31800000	LOC108636003
5	31750001	31800000	SENP1
5	32625001	32675000	PCED1B
5	97600001	97650000	MAGOHB
5	97600001	97650000	STYK1
5	97675001	97725000	LOC102182017
5	97675001	97725000	LOC108636137
5	97825001	97875000	LOC102182856
5	97825001	97875000	LOC108636058
5	97850001	97900000	LOC102182856
5	97850001	97900000	LOC102183131
5	97850001	97900000	LOC108636058
5	108000001	108050000	BCL2L13
5	108000001	108050000	TRNAE-UUC-29
5	108025001	108075000	BCL2L13
5	108025001	108075000	BID
5	118600001	118650000	LOC108633277
5	118600001	118650000	LOC108636082
5	118600001	118650000	LOC108636083
5	118600001	118650000	LOC108636084
5	118600001	118650000	PPP6R2
5	118625001	118675000	PPP6R2
6	2375001	2425000	LOC106502166
6	2375001	2425000	LOC108636198
6	2375001	2425000	TKTL2
6	2375001	2425000	TMA16
6	15475001	15525000	ELOVL6
6	27025001	27075000	STPG2
6	66800001	66850000	ATP10D
6	66800001	66850000	CORIN
6	66825001	66875000	ATP10D
6	66825001	66875000	CORIN
6	66850001	66900000	CORIN
6	68425001	68475000	SGCB
6	68425001	68475000	SPATA18
6	85150001	85200000	LOC102172432
6	85150001	85200000	LOC102173083
6	91475001	91525000	ART3
6	91475001	91525000	NUP54
6	95650001	95700000	C6H4orf22
6	97325001	97375000	LOC102172613
6	98700001	98750000	FAM175A
6	98700001	98750000	GPAT3
6	111250001	111300000	CD38
7	2700001	2750000	FER
7	2725001	2775000	FER
7	36800001	36850000	GABRG2
7	36825001	36875000	GABRG2
7	85875001	85925000	ADAMTS19
8	11475001	11525000	ACO1
8	11475001	11525000	LOC108636608
8	31025001	31075000	MPDZ
8	31050001	31100000	MPDZ
8	36000001	36050000	PTPRD
8	39200001	39250000	INSL6
8	39200001	39250000	JAK2
8	39225001	39275000	INSL6
8	39225001	39275000	JAK2
8	39250001	39300000	JAK2
8	39275001	39325000	JAK2
8	50850001	50900000	C8H9orf40
8	50850001	50900000	CARNMT1
8	53375001	53425000	GNA14
8	53450001	53500000	GNA14
8	53475001	53525000	GNA14
8	53475001	53525000	LOC102189950
8	63525001	63575000	GALNT12
8	63950001	64000000	LOC106502417
8	63975001	64025000	LOC106502417
8	64000001	64050000	LOC106502417
8	64025001	64075000	LOC106502417
8	66600001	66650000	LPL
8	74325001	74375000	CHRNA2
8	74325001	74375000	PTK2B
8	74350001	74400000	CHRNA2
8	74350001	74400000	EPHX2
8	74350001	74400000	PTK2B
8	74750001	74800000	SPINK4
8	81175001	81225000	C8H9orf3
8	81200001	81250000	C8H9orf3
9	14975001	15025000	TRDN
9	26225001	26275000	LOC106502467
9	26225001	26275000	LOC108636723
9	26225001	26275000	REV3L
9	33425001	33475000	TRNAM-CAU-5
9	73550001	73600000	TAB2
9	73575001	73625000	TAB2
9	73575001	73625000	TRNAE-UUC-38
10	14000001	14050000	ADCK1
10	25325001	25375000	FUT8
10	44600001	44650000	TMOD2
10	44600001	44650000	TMOD3
10	49725001	49775000	LOC108636854
10	49850001	49900000	TCF12
10	49875001	49925000	TCF12
10	49900001	49950000	TCF12
10	49925001	49975000	TCF12
10	51600001	51650000	ADAM10
10	51600001	51650000	FAM63B
10	51600001	51650000	LOC102184991
10	69050001	69100000	SPRED1
10	69425001	69475000	TMCO5A
10	73925001	73975000	RYR3
10	73950001	74000000	RYR3
10	76025001	76075000	LOC102178263
10	76025001	76075000	LOC102183422
10	76025001	76075000	LOC108636866
10	83350001	83400000	LRRC49
10	83375001	83425000	LRRC49
10	87600001	87650000	LOC108636838
11	19450001	19500000	CEBPZ
11	19450001	19500000	CEBPZOS
11	19450001	19500000	EIF2AK2
11	19450001	19500000	SULT6B1
11	19475001	19525000	CEBPZ
11	19475001	19525000	CEBPZOS
11	19475001	19525000	NDUFAF7
11	19475001	19525000	SULT6B1
11	24950001	25000000	HAAO
11	24950001	25000000	MTA3
11	24950001	25000000	OXER1
11	25575001	25625000	THADA
11	25950001	26000000	ABCG8
11	25950001	26000000	LRPPRC
11	26200001	26250000	PPM1B
11	26225001	26275000	PPM1B
11	32225001	32275000	NRXN1
11	32250001	32300000	NRXN1
11	32275001	32325000	NRXN1
11	38875001	38925000	TRNAC-GCA-154
11	85900001	85950000	GREB1
11	87450001	87500000	YWHAQ
11	87475001	87525000	LOC108637161
11	87475001	87525000	YWHAQ
11	87500001	87550000	ADAM17
11	87500001	87550000	LOC108637161
11	87500001	87550000	YWHAQ
11	87525001	87575000	ADAM17
11	87525001	87575000	IAH1
11	87525001	87575000	LOC102187409
11	87525001	87575000	LOC108637161
12	2125001	2175000	MYO16
12	2300001	2350000	MYO16
12	2325001	2375000	MYO16
12	9675001	9725000	CLYBL
12	9700001	9750000	CLYBL
12	17575001	17625000	GPC6
12	17600001	17650000	GPC6
12	51075001	51125000	LATS2
12	55225001	55275000	LOC102188230
12	55225001	55275000	POMP
12	55225001	55275000	SLC46A3
12	70850001	70900000	ERICH6B
12	74225001	74275000	DGKH
12	75175001	75225000	LOC102173858
13	15925001	15975000	UPF2
13	17300001	17350000	APBB1IP
13	17300001	17350000	LOC102181052
13	17925001	17975000	PARD3
13	18100001	18150000	PARD3
13	19550001	19600000	CCDC7
13	22175001	22225000	MLLT10
13	22200001	22250000	MLLT10
13	22225001	22275000	MLLT10
13	22300001	22350000	MLLT10
13	22325001	22375000	DNAJC1
13	22325001	22375000	MLLT10
13	22350001	22400000	DNAJC1
13	22350001	22400000	MLLT10
13	23075001	23125000	PIP4K2A
13	23150001	23200000	PIP4K2A
13	24725001	24775000	KIAA1217
13	24750001	24800000	KIAA1217
13	25075001	25125000	PRTFDC1
13	25100001	25150000	PRTFDC1
13	25125001	25175000	ENKUR
13	25125001	25175000	PRTFDC1
13	25150001	25200000	ENKUR
13	25175001	25225000	ENKUR
13	25175001	25225000	THNSL1
13	25200001	25250000	ENKUR
13	25200001	25250000	THNSL1
13	28925001	28975000	MEIG1
13	28925001	28975000	OLAH
13	28950001	29000000	ACBD7
13	28950001	29000000	OLAH
13	28975001	29025000	ACBD7
13	28975001	29025000	NMT2
13	28975001	29025000	OLAH
13	28975001	29025000	RPP38
13	29050001	29100000	NMT2
13	31525001	31575000	TMEM236
13	31550001	31600000	MRC1
13	31550001	31600000	TMEM236
13	31575001	31625000	MRC1
13	31600001	31650000	MRC1
13	37625001	37675000	LOC108637386
13	37625001	37675000	SNX5
14	33400001	33450000	TRPS1
14	60900001	60950000	ST18
14	60900001	60950000	TRNAE-UUC-61
14	60925001	60975000	TRNAE-UUC-61
14	60975001	61025000	PCMTD1
14	93825001	93875000	KCNQ5
15	18000001	18050000	ABTB2
15	21700001	21750000	MPPED2
15	28950001	29000000	CHRDL2
15	28950001	29000000	RNF169
15	28975001	29025000	CHRDL2
15	31200001	31250000	PDE2A
15	31225001	31275000	LOC102174108
15	31225001	31275000	PDE2A
15	31250001	31300000	LOC102174108
15	31250001	31300000	LOC108637667
15	31250001	31300000	PDE2A
15	32125001	32175000	STIM1
15	32150001	32200000	STIM1
15	32175001	32225000	STIM1
15	32200001	32250000	STIM1
15	32225001	32275000	STIM1
15	32250001	32300000	STIM1
15	32275001	32325000	RRM1
15	32275001	32325000	STIM1
15	32700001	32750000	LOC102174230
15	32700001	32750000	LOC102186232
15	32775001	32825000	LOC102173403
15	32775001	32825000	LOC102173954
15	32775001	32825000	LOC102185483
15	32800001	32850000	LOC102173403
15	32800001	32850000	LOC102173954
15	32800001	32850000	LOC108637633
15	32800001	32850000	TRIM68
15	32825001	32875000	LOC102184170
15	32825001	32875000	LOC102184740
15	32825001	32875000	LOC108637633
15	32825001	32875000	TRIM68
15	33900001	33950000	LOC102184830
15	33900001	33950000	LOC102185107
15	41875001	41925000	LOC102172084
15	48125001	48175000	GRAMD1B
15	48150001	48200000	GRAMD1B
15	65225001	65275000	ELMOD1
16	5200001	5250000	CFH
16	5200001	5250000	LOC108637766
16	26925001	26975000	DNAH14
16	41625001	41675000	LOC102187615
16	41625001	41675000	LOC108637773
16	41625001	41675000	PGD
16	45625001	45675000	GPR153
16	45625001	45675000	HES3
16	45625001	45675000	ICMT
16	45625001	45675000	RNF207
16	45625001	45675000	RPL22
16	45925001	45975000	NPHP4
16	48325001	48375000	PRDM16
16	52575001	52625000	LRRC38
16	57325001	57375000	LOC102183623
17	2225001	2275000	MTMR3
17	2250001	2300000	MTMR3
17	27775001	27825000	CTSO
17	35350001	35400000	TRPC3
17	47275001	47325000	LOC108637879
18	20550001	20600000	LOC108637963
18	20550001	20600000	LONP2
18	20575001	20625000	ABCC11
18	20575001	20625000	LONP2
18	22200001	22250000	MYLK3
18	22225001	22275000	MYLK3
18	22225001	22275000	ORC6
18	22225001	22275000	VPS35
18	23050001	23100000	CHD9
18	40125001	40175000	PMFBP1
18	40150001	40200000	PMFBP1
18	44650001	44700000	LRP3
18	44650001	44700000	TRNAT-AGU-2
18	44650001	44700000	WDR88
18	47800001	47850000	ZNF260
18	47800001	47850000	ZNF382
18	48175001	48225000	HKR1
18	48175001	48225000	LOC102168757
18	48175001	48225000	TRNAE-UUC-71
18	50800001	50850000	LTBP4
18	50800001	50850000	NUMBL
18	62175001	62225000	LOC106503154
18	62200001	62250000	LOC106503154
18	62300001	62350000	LOC102189337
18	62325001	62375000	LOC102189337
18	62325001	62375000	ZNF331
18	66125001	66175000	LOC102176259
18	66125001	66175000	LOC102177368
18	66125001	66175000	LOC106501731
18	66150001	66200000	LOC102175793
18	66150001	66200000	LOC102176259
19	50400001	50450000	GCGR
19	50400001	50450000	MCRIP1
19	50400001	50450000	P4HB
19	50400001	50450000	PPP1R27
19	51650001	51700000	CARD14
19	51650001	51700000	EIF4A3
19	51650001	51700000	GAA
19	51675001	51725000	CARD14
19	51675001	51725000	CCDC40
19	51675001	51725000	EIF4A3
19	51675001	51725000	GAA
19	51700001	51750000	CCDC40
19	51700001	51750000	GAA
19	51725001	51775000	CCDC40
19	51725001	51775000	TBC1D16
19	51750001	51800000	CCDC40
19	51750001	51800000	TBC1D16
19	51875001	51925000	CBX4
19	51875001	51925000	TRNAC-GCA-227
20	18775001	18825000	LOC106503312
21	3275001	3325000	GABRB3
21	24175001	24225000	BNC1
21	24200001	24250000	BNC1
21	29975001	30025000	TBC1D2B
21	29975001	30025000	TRNAS-CGA-3
21	30000001	30050000	TBC1D2B
21	56525001	56575000	SLC24A4
21	56550001	56600000	SLC24A4
21	68975001	69025000	LOC102179658
21	68975001	69025000	LOC102191230
22	16525001	16575000	BRK1
22	16525001	16575000	FANCD2
22	16525001	16575000	FANCD2OS
22	16525001	16575000	IRAK2
22	16525001	16575000	VHL
22	33300001	33350000	FAM19A1
22	51800001	51850000	TRNAW-CCA-107
22	51825001	51875000	MAP4
22	51825001	51875000	TRNAW-CCA-107
22	55800001	55850000	LOC108633367
22	55825001	55875000	LOC108633367
22	55825001	55875000	TRH
23	20525001	20575000	LOC102187674
23	20525001	20575000	LOC102187941
23	20525001	20575000	LOC102188213
23	20525001	20575000	LOC108633428
23	20550001	20600000	LOC102187941
23	20550001	20600000	LOC102188213
23	20550001	20600000	LOC102189577
23	20550001	20600000	LOC102189855
23	20550001	20600000	LOC102190122
23	44000001	44050000	BMP5
24	23675001	23725000	ASXL3
24	23700001	23750000	ASXL3
24	43750001	43800000	LDLRAD4
24	43775001	43825000	FAM210A
24	43775001	43825000	LDLRAD4
24	43800001	43850000	FAM210A
24	43800001	43850000	LDLRAD4
24	43800001	43850000	RNMT
24	43825001	43875000	FAM210A
24	43825001	43875000	MC5R
24	43825001	43875000	RNMT
24	59300001	59350000	MC4R
24	59325001	59375000	MC4R
25	19275001	19325000	LOC102180820
25	19300001	19350000	LOC102180820
26	19050001	19100000	ACSL5
27	3675001	3725000	NR1D2
28	15400001	15450000	ADK
28	15425001	15475000	ADK
28	17025001	17075000	MICU1
28	19325001	19375000	LOC102191766
28	43525001	43575000	URB2
28	43550001	43600000	URB2
28	43575001	43625000	TAF5L
28	43575001	43625000	URB2
28	43600001	43650000	LOC106503685
28	43600001	43650000	TAF5L
28	43600001	43650000	URB2
29	450001	500000	VSTM5
29	5825001	5875000	TYR
29	26450001	26500000	LOC108634193

## Sheet: Table S3
Table S3. Putative genomic regions associated with wool trait under selection based on the overlap of the top 5% θπratio and FST.
Chromosome	Start Position (bp)	End Position (bp)	Genes
1	650001	700000	IFNAR1
1	37150001	37200000	NSUN3
1	76125001	76175000	GMNC
1	108725001	108775000	RSRC1
1	108750001	108800000	RSRC1
1	108775001	108825000	RSRC1
1	108800001	108850000	RSRC1
1	108975001	109025000	SHOX2
2	31725001	31775000	MREG
2	31725001	31775000	PECR
2	88025001	88075000	ACVR2A
2	88025001	88075000	ORC4
2	88050001	88100000	ORC4
2	88075001	88125000	ORC4
2	88125001	88175000	LOC106502907
2	88125001	88175000	ORC4
3	1600001	1650000	LOC108635636
3	1625001	1675000	LOC102183287
3	1625001	1675000	LOC102183565
3	7575001	7625000	USP40
3	7625001	7675000	DGKD
3	7625001	7675000	USP40
3	7650001	7700000	DGKD
3	7675001	7725000	DGKD
3	34775001	34825000	LOC102184867
3	40775001	40825000	AK4
3	40775001	40825000	DNAJC6
3	80625001	80675000	RNPC3
3	80650001	80700000	RNPC3
3	80675001	80725000	RNPC3
3	80700001	80750000	LOC102169641
4	72025001	72075000	PRKAR2B
4	109775001	109825000	CALCR
4	110625001	110675000	CDK6
5	9175001	9225000	PPP1R12A
5	9200001	9250000	PPP1R12A
5	9225001	9275000	PPP1R12A
5	9250001	9300000	PPP1R12A
5	9275001	9325000	PPP1R12A
5	49675001	49725000	AVPR1A
5	50775001	50825000	FAM19A2
5	55675001	55725000	MYO1A
5	55675001	55725000	NEMP1
5	55700001	55750000	MYO1A
5	55700001	55750000	NEMP1
5	55700001	55750000	TAC3
5	58650001	58700000	LOC106502116
5	62075001	62125000	ANKS1B
5	62100001	62150000	ANKS1B
5	104725001	104775000	LOC106502140
5	104725001	104775000	LOC108636066
5	111250001	111300000	EP300
6	18575001	18625000	DKK2
6	32150001	32200000	GRID2
6	32175001	32225000	GRID2
6	32425001	32475000	GRID2
6	32450001	32500000	GRID2
6	32500001	32550000	GRID2
6	67500001	67550000	TEC
6	68425001	68475000	SGCB
6	68425001	68475000	SPATA18
6	70675001	70725000	KIT
6	95475001	95525000	C6H4orf22
6	116725001	116775000	ADD1
6	116725001	116775000	GRK4
6	116725001	116775000	LOC108636244
6	116725001	116775000	MFSD10
6	116725001	116775000	NOP14
6	116800001	116850000	GRK4
6	116800001	116850000	HTT
6	117450001	117500000	PCGF3
6	117475001	117525000	ATP5I
6	117475001	117525000	LOC106502243
6	117475001	117525000	MFSD7
6	117475001	117525000	PDE6B
7	42150001	42200000	TIMD4
7	57400001	57450000	GNPDA1
7	57425001	57475000	GNPDA1
7	57425001	57475000	RNF14
7	59200001	59250000	PURA
7	59250001	59300000	NRG2
7	61425001	61475000	KLHL3
7	61425001	61475000	MIR874
7	89850001	89900000	GNA11
7	89850001	89900000	GNA15
7	89850001	89900000	TRNAV-CAC-13
7	90275001	90325000	PIP5K1C
7	90275001	90325000	TJP3
7	91975001	92025000	DUS3L
7	91975001	92025000	NRTN
7	91975001	92025000	PRR22
8	43400001	43450000	DMRT1
8	43400001	43450000	DMRT3
8	43550001	43600000	KANK1
8	69650001	69700000	PEBP4
8	80825001	80875000	FBP1
8	80825001	80875000	FBP2
9	225001	275000	SLC17A5
9	250001	300000	SLC17A5
9	13350001	13400000	RNF217
9	14250001	14300000	NKAIN2
9	61000001	61050000	PDE7B
9	61025001	61075000	PDE7B
9	61050001	61100000	PDE7B
9	70650001	70700000	GRM1
9	74700001	74750000	PPP1R14C
9	76100001	76150000	ESR1
10	30250001	30300000	MNAT1
10	78850001	78900000	LOC102182508
10	78850001	78900000	LOC108637006
11	400001	450000	ANAPC1
11	425001	475000	ANAPC1
11	1775001	1825000	MAL
11	14800001	14850000	BIRC6
11	14950001	15000000	BIRC6
11	14975001	15025000	BIRC6
11	15000001	15050000	BIRC6
11	15000001	15050000	LOC108637104
11	15000001	15050000	TTC27
11	15025001	15075000	LOC108637104
11	15025001	15075000	TTC27
11	15050001	15100000	TTC27
11	15075001	15125000	TTC27
11	15100001	15150000	TTC27
11	15125001	15175000	TTC27
11	15150001	15200000	TTC27
11	15175001	15225000	TTC27
11	15200001	15250000	TTC27
11	28150001	28200000	PRKCE
11	43200001	43250000	REL
11	43225001	43275000	REL
11	71075001	71125000	FOSL2
11	71075001	71125000	LOC102172165
11	71100001	71150000	BRE
11	71100001	71150000	LOC102172165
12	10000001	10050000	LOC102178740
12	10025001	10075000	LOC102178740
12	10025001	10075000	UBAC2
12	14675001	14725000	LOC102173859
12	14675001	14725000	LOC102185892
12	14700001	14750000	LOC102173859
12	17900001	17950000	GPC6
12	17925001	17975000	GPC6
12	19900001	19950000	GPC5
12	19925001	19975000	GPC5
12	52750001	52800000	AMER2
12	54125001	54175000	LOC108637300
12	60225001	60275000	LOC102178917
12	60225001	60275000	NBEA
12	60425001	60475000	NBEA
12	60475001	60525000	NBEA
12	60500001	60550000	NBEA
12	60525001	60575000	NBEA
12	60550001	60600000	NBEA
12	60575001	60625000	NBEA
12	60600001	60650000	NBEA
12	60625001	60675000	NBEA
12	60850001	60900000	NBEA
12	60875001	60925000	NBEA
12	60900001	60950000	NBEA
12	67500001	67550000	PHF11
12	67500001	67550000	SETDB2
13	62975001	63025000	RALY
14	40150001	40200000	ZC2HC1A
14	40250001	40300000	PKIA
14	40275001	40325000	PKIA
15	16150001	16200000	COMMD9
15	16150001	16200000	LOC102172373
15	28900001	28950000	RNF169
15	34050001	34100000	LOC102175600
15	34050001	34100000	LOC102175876
15	34050001	34100000	LOC102182894
15	34075001	34125000	HBBC
15	34075001	34125000	LOC102175317
15	34075001	34125000	LOC102175600
15	34075001	34125000	LOC102182894
16	4625001	4675000	CD55
16	4650001	4700000	CD55
16	28450001	28500000	COQ8A
16	33625001	33675000	WDR64
16	35900001	35950000	SELE
16	37850001	37900000	DNM3
16	63275001	63325000	APOBEC4
16	63275001	63325000	ARPC5
16	78975001	79025000	NAV1
16	79000001	79050000	IPO9
16	79000001	79050000	LOC108637801
16	79000001	79050000	NAV1
16	79150001	79200000	ELF3
16	79150001	79200000	LOC108637802
16	79150001	79200000	RNPEP
16	79175001	79225000	LOC108637802
17	1975001	2025000	LIF
17	1975001	2025000	OSM
17	66800001	66850000	KIAA0922
17	66800001	66850000	TRNAC-GCA-206
17	66825001	66875000	RNF175
17	66825001	66875000	TLR2
18	16050001	16100000	SPIRE2
18	16050001	16100000	TCF25
18	26925001	26975000	ADGRG1
18	26925001	26975000	LOC108637971
18	37000001	37050000	LOC108637977
18	37000001	37050000	LOC108637978
18	37000001	37050000	SMPD3
18	37025001	37075000	SMPD3
18	37050001	37100000	SMPD3
18	40450001	40500000	AP1G1
18	40450001	40500000	ATXN1L
18	40475001	40525000	AP1G1
18	57025001	57075000	IRF3
18	57025001	57075000	PRR12
18	57025001	57075000	RRAS
18	57025001	57075000	SCAF1
19	14625001	14675000	MIR2331
19	14625001	14675000	RAD51D
19	14625001	14675000	RFFL
19	22925001	22975000	SMG6
19	22950001	23000000	SMG6
19	23025001	23075000	SMG6
19	53200001	53250000	LOC106503240
19	53200001	53250000	TMC6
19	53200001	53250000	TMC8
19	53200001	53250000	TNRC6C
20	2950001	3000000	RANBP17
20	2975001	3025000	RANBP17
20	3000001	3050000	RANBP17
20	3025001	3075000	RANBP17
20	14625001	14675000	CWC27
20	14650001	14700000	CWC27
20	14675001	14725000	CWC27
20	14675001	14725000	SREK1IP1
20	19550001	19600000	PDE4D
20	20500001	20550000	RAB3C
21	56450001	56500000	SLC24A4
21	59325001	59375000	DICER1
22	12500001	12550000	LOC100861209
22	12500001	12550000	RPSA
22	12500001	12550000	SLC25A38
22	12525001	12575000	LOC100861209
22	12525001	12575000	RPSA
22	16275001	16325000	KIAA1143
22	16275001	16325000	LOC102177570
22	16275001	16325000	ZNF501
22	16275001	16325000	ZNF502
22	16725001	16775000	ARPC4
22	16725001	16775000	CAMK1
22	16725001	16775000	LOC102184009
22	16725001	16775000	TADA3
22	60175001	60225000	KLF15
22	60175001	60225000	LOC106503466
23	30400001	30450000	SUPT3H
25	150001	200000	HBM
25	150001	200000	LOC102168680
25	150001	200000	LOC102168959
25	150001	200000	LOC102186172
25	150001	200000	LOC108633874
25	150001	200000	LUC7L
25	1250001	1300000	EME2
25	1250001	1300000	HAGH
25	1250001	1300000	IGFALS
25	1250001	1300000	MAPK8IP3
25	1250001	1300000	MRPS34
25	1250001	1300000	NME3
25	1250001	1300000	NUBP2
25	1250001	1300000	SPSB3
25	1275001	1325000	FAHD1
25	1275001	1325000	HAGH
25	1275001	1325000	IGFALS
25	1275001	1325000	MEIOB
25	1275001	1325000	NUBP2
25	3175001	3225000	ADCY9
26	225001	275000	ECHS1
26	225001	275000	MTG1
26	225001	275000	PAOX
26	12875001	12925000	TRNAG-CCC-110
26	30875001	30925000	ABCC2
26	30900001	30950000	ABCC2
26	30900001	30950000	CUTC
26	48525001	48575000	LOC106503891
27	10575001	10625000	ADAM18
29	48325001	48375000	ANO1
29	48350001	48400000	ANO1

## Sheet: Table S4
Table S4. Putative genomic regions associated with reproduction traits under selection based on the overlap of the top 5% θπratio and FST.
Chromosome	Start Position (bp)	End Position (bp)	Genes
1	37050001	37100000	ARL13B
1	37050001	37100000	STX19
1	37100001	37150000	ARL13B
1	37100001	37150000	NSUN3
1	37125001	37175000	NSUN3
1	37150001	37200000	NSUN3
1	37175001	37225000	NSUN3
1	44425001	44475000	NIT2
1	44425001	44475000	TOMM70
1	116325001	116375000	MED12L
1	116325001	116375000	P2RY12
1	116325001	116375000	P2RY13
1	116350001	116400000	GPR87
1	116350001	116400000	MED12L
1	116350001	116400000	P2RY12
1	116350001	116400000	P2RY13
2	14875001	14925000	FNDC5
2	14875001	14925000	S100PBP
2	15800001	15850000	DIS3L2
3	1600001	1650000	LOC108635636
3	1625001	1675000	LOC102183287
3	1625001	1675000	LOC102183565
3	70900001	70950000	DNTTIP2
3	70900001	70950000	GCLM
3	70900001	70950000	LOC108635648
3	70900001	70950000	TRNAR-UCU-2
4	8425001	8475000	PDIA4
4	8425001	8475000	ZNF786
4	27650001	27700000	LEP
4	31875001	31925000	LOC102168417
4	43450001	43500000	LOC106502044
4	43450001	43500000	PPIA
5	18100001	18150000	KITLG
5	18125001	18175000	KITLG
5	46950001	47000000	IRAK3
5	46950001	47000000	LLPH
5	46950001	47000000	TMBIM4
5	62100001	62150000	ANKS1B
5	62400001	62450000	ANKS1B
5	62400001	62450000	FAM71C
5	73275001	73325000	LOC102171493
5	73275001	73325000	LOC102177504
5	89900001	89950000	PIK3C2G
5	110350001	110400000	TNRC6B
5	111250001	111300000	EP300
5	111275001	111325000	CHADL
5	111275001	111325000	EP300
5	111275001	111325000	L3MBTL2
6	57525001	57575000	RELL1
6	57550001	57600000	RELL1
6	57575001	57625000	RELL1
6	69650001	69700000	LNX1
6	70675001	70725000	KIT
6	70700001	70750000	KIT
6	70725001	70775000	KIT
6	116575001	116625000	TNIP2
6	116600001	116650000	SH3BP2
6	117075001	117125000	CTBP1
6	117075001	117125000	LOC108636246
7	17200001	17250000	FAM172A
7	58400001	58450000	LOC102181119
7	58400001	58450000	TRNAC-GCA-117
7	58425001	58475000	LOC102181119
7	58425001	58475000	TRNAC-GCA-117
7	58625001	58675000	HARS2
7	58625001	58675000	LOC102186304
7	58625001	58675000	ZMAT2
7	90125001	90175000	DOHH
7	90125001	90175000	FZR1
7	90125001	90175000	LOC102178997
7	90125001	90175000	NFIC
7	90125001	90175000	SMIM24
7	90150001	90200000	C7H19orf71
7	90150001	90200000	DOHH
7	90150001	90200000	FZR1
7	90150001	90200000	MFSD12
7	90175001	90225000	C7H19orf71
7	90175001	90225000	FZR1
7	90175001	90225000	GIPC3
7	90175001	90225000	HMG20B
7	90175001	90225000	MFSD12
7	90175001	90225000	TBXA2R
7	90200001	90250000	CACTIN
7	90200001	90250000	GIPC3
7	90200001	90250000	HMG20B
7	90200001	90250000	TBXA2R
8	43375001	43425000	DMRT3
8	43400001	43450000	DMRT1
8	43400001	43450000	DMRT3
8	43425001	43475000	DMRT1
8	43475001	43525000	DMRT1
8	43500001	43550000	DMRT1
9	11100001	11150000	KIAA0408
9	21550001	21600000	DSE
9	61025001	61075000	PDE7B
9	61050001	61100000	PDE7B
10	78800001	78850000	LOC102182508
10	78850001	78900000	LOC102182508
10	78850001	78900000	LOC108637006
10	79200001	79250000	DAD1
10	79200001	79250000	LOC102182508
11	400001	450000	ANAPC1
11	14875001	14925000	BIRC6
11	14900001	14950000	BIRC6
11	14925001	14975000	BIRC6
11	14950001	15000000	BIRC6
11	14975001	15025000	BIRC6
11	73650001	73700000	DNMT3A
11	73650001	73700000	LOC108637092
12	15550001	15600000	LOC102180841
12	17900001	17950000	GPC6
12	57450001	57500000	RXFP2
12	60450001	60500000	NBEA
12	60475001	60525000	NBEA
12	60500001	60550000	NBEA
12	60525001	60575000	NBEA
12	60550001	60600000	NBEA
12	60575001	60625000	NBEA
12	60600001	60650000	NBEA
12	60625001	60675000	NBEA
12	60650001	60700000	NBEA
13	19550001	19600000	CCDC7
13	47550001	47600000	CHGB
13	47575001	47625000	CHGB
13	47575001	47625000	TRMT6
13	50575001	50625000	RNF24
13	50675001	50725000	MAVS
13	62825001	62875000	CHMP4B
13	63025001	63075000	EIF2S2
13	63025001	63075000	RALY
14	47550001	47600000	LOC106502848
15	275001	325000	LOC102171899
15	275001	325000	LOC102178292
15	300001	350000	LOC102171899
15	2600001	2650000	LOC102180785
15	2600001	2650000	SLC43A3
15	6400001	6450000	AMBRA1
15	6400001	6450000	ATG13
15	6400001	6450000	HARBI1
15	6400001	6450000	TRNAW-CCA-81
15	6425001	6475000	AMBRA1
15	6425001	6475000	TRNAW-CCA-81
15	31100001	31150000	PDE2A
15	34025001	34075000	LOC102174765
15	34025001	34075000	LOC102175876
15	34025001	34075000	LOC102176710
15	34050001	34100000	LOC102175600
15	34050001	34100000	LOC102175876
15	34050001	34100000	LOC102182894
15	34075001	34125000	HBBC
15	34075001	34125000	LOC102175317
15	34075001	34125000	LOC102175600
15	34075001	34125000	LOC102182894
15	34100001	34150000	HBBC
15	34100001	34150000	LOC102174495
15	34100001	34150000	LOC102175317
15	34100001	34150000	LOC102176442
15	34100001	34150000	LOC102182615
15	39575001	39625000	SBF2
15	39675001	39725000	SBF2
15	39725001	39775000	SBF2
15	39750001	39800000	SBF2
15	39775001	39825000	SBF2
15	39800001	39850000	SBF2
15	39825001	39875000	SBF2
15	39850001	39900000	SBF2
15	39875001	39925000	SBF2
15	40000001	40050000	LOC102177819
15	64975001	65025000	SLC35F2
16	35900001	35950000	SELE
16	76200001	76250000	PTPRC
16	76225001	76275000	PTPRC
17	6800001	6850000	CORO1C
17	6800001	6850000	SELPLG
17	6825001	6875000	CORO1C
17	52450001	52500000	ELF2
17	52475001	52525000	ELF2
18	16075001	16125000	DEF8
18	16075001	16125000	LOC102181148
18	16075001	16125000	SPIRE2
18	16075001	16125000	TCF25
18	47300001	47350000	ARHGAP33
18	47300001	47350000	HSPB6
18	47300001	47350000	IGFLR1
18	47300001	47350000	LIN37
18	47300001	47350000	LOC106503109
18	47300001	47350000	PROSER3
18	47300001	47350000	PSENEN
18	47300001	47350000	U2AF1L4
18	47325001	47375000	ARHGAP33
18	47325001	47375000	LOC106503109
18	47325001	47375000	PRODH2
18	47325001	47375000	PROSER3
18	49050001	49100000	CATSPERG
18	49050001	49100000	GGN
18	49050001	49100000	PSMD8
18	49050001	49100000	SPRED3
18	49075001	49125000	FAM98C
18	49075001	49125000	GGN
18	49075001	49125000	PSMD8
18	49075001	49125000	RASGRP4
18	49075001	49125000	SPRED3
19	4800001	4850000	STXBP4
19	29425001	29475000	LOC108638274
20	2950001	3000000	RANBP17
20	14575001	14625000	CWC27
20	20200001	20250000	PDE4D
20	20500001	20550000	RAB3C
21	26000001	26050000	ARNT2
21	56450001	56500000	SLC24A4
21	56475001	56525000	SLC24A4
22	60175001	60225000	KLF15
22	60175001	60225000	LOC106503466
23	28700001	28750000	ADGRF5
24	61250001	61300000	PHLPP1
25	3175001	3225000	ADCY9
25	28125001	28175000	TMEM248
26	12625001	12675000	GRK5
26	12625001	12675000	PRDX3
26	12625001	12675000	SFXN4
26	34950001	35000000	LOC108633308
26	34975001	35025000	LOC108633308
26	35000001	35050000	LOC102169851
26	48550001	48600000	LOC106503891
28	3500001	3550000	LOC102177501
28	3500001	3550000	LOC108633335
28	3500001	3550000	RBP3
28	3500001	3550000	ZNF488
28	3525001	3575000	LOC102177501
28	3525001	3575000	LOC108633335
28	3550001	3600000	LOC108633335
28	43750001	43800000	ACTA1
28	43750001	43800000	NUP133
29	900001	950000	DEUP1
29	40175001	40225000	DDB1
29	40175001	40225000	LOC102175005
29	40175001	40225000	TKFC
29	40175001	40225000	TMEM138

## Sheet: Table S5
Table S5. Putative genomic regions associated with horn trait under selection based on the overlap of the top 5% θπratio and FST.
Chromosome	Start Position (bp)	End Position (bp)	Genes
1	3500001	3550000	LOC100860930
1	3500001	3550000	LOC108636735
1	31650001	31700000	CADM2
1	31675001	31725000	CADM2
1	32450001	32500000	CADM2
1	42400001	42450000	LOC102174067
1	42400001	42450000	LOC102190734
1	42400001	42450000	LOC102190992
1	42775001	42825000	ST3GAL6
1	58275001	58325000	GRAMD1C
1	76125001	76175000	GMNC
1	76150001	76200000	GMNC
1	108925001	108975000	RSRC1
1	126175001	126225000	XRN1
2	29225001	29275000	CNOT9
2	29225001	29275000	PLCD4
2	29225001	29275000	USP37
2	29250001	29300000	CNOT9
2	29250001	29300000	USP37
2	29275001	29325000	USP37
2	29300001	29350000	USP37
2	29325001	29375000	USP37
2	29325001	29375000	VIL1
2	46000001	46050000	ALS2CR12
2	46000001	46050000	TRAK2
2	55100001	55150000	TMEFF2
2	58150001	58200000	TRNAW-CCA-8
2	64750001	64800000	CFAP221
2	74625001	74675000	LCT
2	74625001	74675000	UBXN4
2	82450001	82500000	KYNU
2	82475001	82525000	KYNU
2	82500001	82550000	KYNU
2	94175001	94225000	GALNT13
2	94400001	94450000	GALNT13
3	40175001	40225000	RAVER2
3	40200001	40250000	RAVER2
3	40525001	40575000	TRNAG-GCC-4
3	40550001	40600000	MIR101
3	40550001	40600000	TRNAG-GCC-4
3	40575001	40625000	LOC108635646
3	40575001	40625000	MIR101
3	68200001	68250000	MIR2284C
3	68200001	68250000	ZNF644
3	68225001	68275000	MIR2284C
3	68225001	68275000	ZNF644
3	68250001	68300000	ZNF644
3	68275001	68325000	ZNF644
3	68300001	68350000	ZNF644
3	89800001	89850000	ST7L
3	89800001	89850000	WNT2B
3	89825001	89875000	ST7L
3	89850001	89900000	CAPZA1
3	89850001	89900000	ST7L
3	96400001	96450000	TBX15
3	96450001	96500000	WARS2
3	96475001	96525000	WARS2
3	96525001	96575000	WARS2
3	110950001	111000000	SLAMF1
4	15225001	15275000	CLEC5A
4	15225001	15275000	LOC102178508
4	15225001	15275000	LOC102180188
4	21700001	21750000	CALD1
4	24975001	25025000	MKLN1
4	25025001	25075000	MKLN1
4	25375001	25425000	LOC106502060
4	25400001	25450000	LOC106502060
4	26925001	26975000	AHCYL2
4	26950001	27000000	AHCYL2
4	26975001	27025000	AHCYL2
4	26975001	27025000	SMO
4	33250001	33300000	CADPS2
4	35075001	35125000	KCND2
4	35100001	35150000	KCND2
4	35125001	35175000	KCND2
4	43675001	43725000	RAMP3
4	52775001	52825000	CREB5
4	54300001	54350000	LOC106502039
4	54300001	54350000	LOC108635850
4	54300001	54350000	NOD1
4	96700001	96750000	AGMO
5	25325001	25375000	GTSF1
5	25325001	25375000	NCKAP1L
5	25350001	25400000	GTSF1
5	36225001	36275000	IRAK4
5	36225001	36275000	PUS7L
5	46700001	46750000	GRIP1
5	76825001	76875000	ETFBKMT
5	90300001	90350000	PIK3C2G
5	90325001	90375000	PIK3C2G
5	97675001	97725000	LOC102182017
5	97675001	97725000	LOC108636137
5	97700001	97750000	LOC108636137
5	97825001	97875000	LOC102182856
5	97825001	97875000	LOC108636058
5	97850001	97900000	LOC102182856
5	97850001	97900000	LOC102183131
5	97850001	97900000	LOC108636058
5	108000001	108050000	BCL2L13
5	108000001	108050000	TRNAE-UUC-29
5	108025001	108075000	BCL2L13
5	108025001	108075000	BID
5	108050001	108100000	BCL2L13
5	108050001	108100000	BID
5	108050001	108100000	MICAL3
6	21000001	21050000	CXXC4
6	32175001	32225000	GRID2
6	34500001	34550000	CCSER1
6	34525001	34575000	CCSER1
6	66800001	66850000	ATP10D
6	66800001	66850000	CORIN
6	66825001	66875000	ATP10D
6	66825001	66875000	CORIN
6	66850001	66900000	CORIN
6	86425001	86475000	AMTN
6	86450001	86500000	AMBN
6	86475001	86525000	AMBN
6	86475001	86525000	ENAM
6	111250001	111300000	CD38
6	111275001	111325000	CD38
6	116075001	116125000	POLN
7	42450001	42500000	LOC106502364
7	42450001	42500000	SGCD
7	42475001	42525000	SGCD
7	52600001	52650000	PPP2R2B
7	76200001	76250000	HSD17B4
7	76225001	76275000	HSD17B4
7	85875001	85925000	ADAMTS19
8	1350001	1400000	NEK1
8	7600001	7650000	LOC108636607
8	11000001	11050000	LOC102182127
8	11000001	11050000	SCARA3
8	11025001	11075000	LOC102182127
8	11475001	11525000	ACO1
8	11475001	11525000	LOC108636608
8	29400001	29450000	ZDHHC21
8	29675001	29725000	LOC106502397
8	29700001	29750000	LOC102168346
8	29700001	29750000	LOC106502397
8	29700001	29750000	NFIB
8	31000001	31050000	MPDZ
8	31025001	31075000	MPDZ
8	31050001	31100000	MPDZ
8	31075001	31125000	MPDZ
8	34850001	34900000	LOC108636636
8	34875001	34925000	LOC108636636
8	36000001	36050000	PTPRD
8	39225001	39275000	INSL6
8	39225001	39275000	JAK2
8	39250001	39300000	JAK2
8	39275001	39325000	JAK2
8	50850001	50900000	C8H9orf40
8	50850001	50900000	CARNMT1
8	53375001	53425000	GNA14
8	53400001	53450000	GNA14
8	53950001	54000000	CEP78
8	66600001	66650000	LPL
8	74325001	74375000	CHRNA2
8	74325001	74375000	PTK2B
8	74350001	74400000	CHRNA2
8	74350001	74400000	EPHX2
8	74350001	74400000	PTK2B
8	81175001	81225000	C8H9orf3
8	81225001	81275000	C8H9orf3
9	5825001	5875000	PHIP
9	5850001	5900000	PHIP
9	19900001	19950000	SLC35F1
9	26200001	26250000	LOC106502467
9	26200001	26250000	LOC108636723
9	26225001	26275000	LOC106502467
9	26225001	26275000	LOC108636723
9	26225001	26275000	REV3L
9	26400001	26450000	REV3L
9	26425001	26475000	MFSD4B
9	26425001	26475000	REV3L
9	29625001	29675000	SCML4
9	30550001	30600000	QRSL1
9	47025001	47075000	LOC102173003
9	47025001	47075000	MAP3K7
9	49450001	49500000	TRNAE-UUC-37
9	84025001	84075000	MAP3K4
10	19475001	19525000	RGS6
10	24500001	24550000	GPHN
10	29375001	29425000	PRKCH
10	30825001	30875000	DHRS7
10	30825001	30875000	PCNX4
10	36925001	36975000	LOC108636980
10	48900001	48950000	RFX7
10	48925001	48975000	RFX7
10	49725001	49775000	LOC108636854
10	49875001	49925000	TCF12
10	49900001	49950000	TCF12
10	49925001	49975000	TCF12
10	49950001	50000000	TCF12
10	49975001	50025000	TCF12
10	50000001	50050000	TCF12
10	51550001	51600000	ADAM10
10	51575001	51625000	ADAM10
10	51600001	51650000	ADAM10
10	51600001	51650000	FAM63B
10	51600001	51650000	LOC102184991
10	51625001	51675000	FAM63B
10	51625001	51675000	LOC102184991
10	51650001	51700000	FAM63B
10	51675001	51725000	FAM63B
10	54875001	54925000	VPS13C
10	54900001	54950000	VPS13C
10	54925001	54975000	VPS13C
10	69050001	69100000	SPRED1
10	69425001	69475000	TMCO5A
10	72925001	72975000	ARHGAP11A
10	73925001	73975000	RYR3
10	73950001	74000000	RYR3
10	80875001	80925000	C10H15orf59
10	80875001	80925000	CD276
10	83350001	83400000	LRRC49
10	83375001	83425000	LRRC49
10	83400001	83450000	LRRC49
10	83625001	83675000	UACA
10	89850001	89900000	GNPNAT1
10	89850001	89900000	STYX
11	19475001	19525000	CEBPZ
11	19475001	19525000	CEBPZOS
11	19475001	19525000	NDUFAF7
11	19475001	19525000	SULT6B1
11	22325001	22375000	SLC8A1
11	25575001	25625000	THADA
11	25950001	26000000	ABCG8
11	25950001	26000000	LRPPRC
11	28000001	28050000	PRKCE
11	30400001	30450000	STON1
11	32200001	32250000	NRXN1
11	32225001	32275000	NRXN1
11	32250001	32300000	NRXN1
11	38225001	38275000	MIR216B
11	38225001	38275000	MIR217
11	87475001	87525000	LOC108637161
11	87475001	87525000	YWHAQ
11	87500001	87550000	ADAM17
11	87500001	87550000	LOC108637161
11	87500001	87550000	YWHAQ
11	87525001	87575000	ADAM17
11	87525001	87575000	IAH1
11	87525001	87575000	LOC102187409
11	87525001	87575000	LOC108637161
12	2125001	2175000	MYO16
12	2300001	2350000	MYO16
12	2325001	2375000	MYO16
12	2400001	2450000	MYO16
12	2875001	2925000	FAM155A
12	9700001	9750000	CLYBL
12	46125001	46175000	PCDH9
12	46300001	46350000	PCDH9
12	46325001	46375000	PCDH9
12	48600001	48650000	TRNAS-GGA-69
12	48625001	48675000	TRNAS-GGA-69
12	67125001	67175000	KCNRG
12	67125001	67175000	LOC102188416
12	67125001	67175000	TRIM13
12	75175001	75225000	LOC102173858
13	15675001	15725000	USP6NL
13	15700001	15750000	USP6NL
13	15725001	15775000	USP6NL
13	17300001	17350000	APBB1IP
13	17300001	17350000	LOC102181052
13	18375001	18425000	LOC102187240
13	18375001	18425000	PARD3
13	19550001	19600000	CCDC7
13	19575001	19625000	CCDC7
13	22925001	22975000	SPAG6
13	24725001	24775000	KIAA1217
13	24750001	24800000	KIAA1217
13	25075001	25125000	PRTFDC1
13	25100001	25150000	PRTFDC1
13	25125001	25175000	ENKUR
13	25125001	25175000	PRTFDC1
13	25150001	25200000	ENKUR
13	25175001	25225000	ENKUR
13	25175001	25225000	THNSL1
13	25200001	25250000	ENKUR
13	25200001	25250000	THNSL1
13	31575001	31625000	MRC1
13	33200001	33250000	ZEB1
13	37600001	37650000	LOC108637386
13	37625001	37675000	LOC108637386
13	37625001	37675000	SNX5
13	57375001	57425000	LOC102191534
14	12250001	12300000	RAD54B
14	12275001	12325000	FSBP
14	12275001	12325000	RAD54B
14	33400001	33450000	TRPS1
14	60900001	60950000	ST18
14	60900001	60950000	TRNAE-UUC-61
14	60925001	60975000	TRNAE-UUC-61
15	8925001	8975000	C15H11orf96
15	8950001	9000000	ALKBH3
15	8950001	9000000	C15H11orf96
15	19175001	19225000	CSTF3
15	19175001	19225000	TCP11L1
15	19200001	19250000	CSTF3
15	19200001	19250000	DEPDC7
15	19200001	19250000	TCP11L1
15	28950001	29000000	CHRDL2
15	28950001	29000000	RNF169
15	31900001	31950000	ART5
15	31900001	31950000	LOC102169116
15	31900001	31950000	LOC102169399
15	31900001	31950000	LOC102169978
15	32125001	32175000	STIM1
15	32150001	32200000	STIM1
15	32175001	32225000	STIM1
15	32200001	32250000	STIM1
15	32225001	32275000	STIM1
15	32250001	32300000	STIM1
15	32275001	32325000	RRM1
15	32275001	32325000	STIM1
15	32300001	32350000	RRM1
15	32300001	32350000	STIM1
15	32325001	32375000	LOC102177547
15	32325001	32375000	RRM1
15	32700001	32750000	LOC102174230
15	32700001	32750000	LOC102186232
15	32800001	32850000	LOC102173403
15	32800001	32850000	LOC102173954
15	32800001	32850000	LOC108637633
15	32800001	32850000	TRIM68
15	32825001	32875000	LOC102184170
15	32825001	32875000	LOC102184740
15	32825001	32875000	LOC108637633
15	32825001	32875000	TRIM68
15	42900001	42950000	ARNTL
15	47275001	47325000	ABCC8
15	47275001	47325000	USH1C
15	48000001	48050000	ZNF202
15	48025001	48075000	SCN3B
15	48025001	48075000	ZNF202
15	48075001	48125000	GRAMD1B
15	48075001	48125000	SCN3B
15	48100001	48150000	GRAMD1B
15	48100001	48150000	SCN3B
15	48125001	48175000	GRAMD1B
15	48150001	48200000	GRAMD1B
15	48650001	48700000	HSPA8
15	50250001	50300000	SORL1
15	58125001	58175000	TMPRSS5
15	66850001	66900000	CWC15
16	4775001	4825000	CR2
16	45625001	45675000	GPR153
16	45625001	45675000	HES3
16	45625001	45675000	ICMT
16	45625001	45675000	RNF207
16	45625001	45675000	RPL22
16	45650001	45700000	CHD5
16	45650001	45700000	ICMT
16	45650001	45700000	RNF207
16	45650001	45700000	RPL22
16	45700001	45750000	CHD5
16	48325001	48375000	PRDM16
16	63050001	63100000	NMNAT2
16	73925001	73975000	PLXNA2
16	78100001	78150000	CACNA1S
16	78100001	78150000	LOC108637798
16	78125001	78175000	ASCL5
16	78125001	78175000	CACNA1S
17	2225001	2275000	MTMR3
17	3275001	3325000	TTC28
17	3300001	3350000	TTC28
17	10100001	10150000	PLBD2
17	10100001	10150000	SDS
17	10100001	10150000	SDSL
17	10125001	10175000	LHX5
17	10125001	10175000	SDS
17	10125001	10175000	SDSL
17	52625001	52675000	NAA15
17	52900001	52950000	MGST2
18	47750001	47800000	ZNF382
18	47750001	47800000	ZNF461
18	47750001	47800000	ZNF567
18	62175001	62225000	LOC106503154
18	62200001	62250000	LOC106503154
18	62275001	62325000	LOC102174010
18	62275001	62325000	LOC102189337
18	62300001	62350000	LOC102189337
19	50400001	50450000	GCGR
19	50400001	50450000	MCRIP1
19	50400001	50450000	P4HB
19	50400001	50450000	PPP1R27
19	51700001	51750000	CCDC40
19	51700001	51750000	GAA
20	9350001	9400000	MRPS27
20	11450001	11500000	PIK3R1
20	18750001	18800000	LOC106503312
20	18775001	18825000	LOC106503312
20	48775001	48825000	LOC102187435
21	19375001	19425000	LOC102180801
21	19375001	19425000	LOC102181340
21	29975001	30025000	TBC1D2B
21	29975001	30025000	TRNAS-CGA-3
21	56525001	56575000	SLC24A4
22	50875001	50925000	C22H3orf62
22	50875001	50925000	C22H3orf84
22	50875001	50925000	CCDC36
22	50875001	50925000	USP4
22	54900001	54950000	SLC6A11
23	5625001	5675000	ADTRP
24	23700001	23750000	ASXL3
24	30350001	30400000	AQP4
24	43750001	43800000	LDLRAD4
24	43775001	43825000	FAM210A
24	43775001	43825000	LDLRAD4
24	43800001	43850000	FAM210A
24	43800001	43850000	LDLRAD4
24	43800001	43850000	RNMT
24	43825001	43875000	FAM210A
24	43825001	43875000	MC5R
24	43825001	43875000	RNMT
24	59300001	59350000	MC4R
24	59325001	59375000	MC4R
25	19150001	19200000	LOC102180560
25	19150001	19200000	LOC108633910
25	19250001	19300000	LOC102180560
25	19275001	19325000	LOC102180820
25	19300001	19350000	LOC102180820
25	27475001	27525000	GBAS
25	27475001	27525000	LOC102183030
25	27475001	27525000	TRNAA-AGC-26
25	38825001	38875000	CCZ1
25	38825001	38875000	LOC102174083
25	38825001	38875000	LOC102174532
25	38825001	38875000	PMS2
26	6300001	6350000	ADAM12
26	6600001	6650000	FANK1
26	29000001	29050000	C26H10orf76
26	29075001	29125000	C26H10orf76
26	29075001	29125000	KCNIP2
26	29075001	29125000	MGEA5
28	35100001	35150000	RYR2
28	39000001	39050000	TRNAC-GCA-266
28	43525001	43575000	URB2
28	43900001	43950000	RAB4A
28	43900001	43950000	SPHAR
28	43925001	43975000	RAB4A
29	17525001	17575000	INTS4
29	39900001	39950000	LOC102168609
29	39900001	39950000	LOC102171766

## Sheet: Table S6
Table S6. Putative genomic regions associated with ear trait under selection based on the overlap of the top 5% θπratio and FST.
Chromosome	Start Position (bp)	End Position (bp)	Genes
1	37050001	37100000	ARL13B
1	37050001	37100000	STX19
1	97750001	97800000	MECOM
1	113150001	113200000	ARHGEF26
1	116300001	116350000	MED12L
1	116300001	116350000	P2RY12
1	116325001	116375000	MED12L
1	116325001	116375000	P2RY12
1	116325001	116375000	P2RY13
1	116350001	116400000	GPR87
1	116350001	116400000	MED12L
1	116350001	116400000	P2RY12
1	116350001	116400000	P2RY13
1	126575001	126625000	ATP1B3
2	15725001	15775000	DIS3L2
2	15750001	15800000	DIS3L2
2	31725001	31775000	MREG
2	31725001	31775000	PECR
2	31750001	31800000	MREG
3	25275001	25325000	FAF1
3	25300001	25350000	FAF1
3	25350001	25400000	FAF1
3	25425001	25475000	FAF1
3	50150001	50200000	LRRIQ3
3	50175001	50225000	LRRIQ3
3	108250001	108300000	CD1E
3	108250001	108300000	LOC102176655
4	9825001	9875000	CNTNAP2
4	13675001	13725000	LOC102185981
4	13675001	13725000	LOC102186275
4	13675001	13725000	LOC108635907
4	27650001	27700000	LEP
4	27675001	27725000	LEP
4	43450001	43500000	LOC106502044
4	43450001	43500000	PPIA
4	79675001	79725000	GNAT3
4	109800001	109850000	CALCR
5	11750001	11800000	METTL25
5	14600001	14650000	LRRIQ1
5	23325001	23375000	CRADD
5	23350001	23400000	CRADD
5	43750001	43800000	LOC102172037
5	43750001	43800000	LOC102172331
5	73250001	73300000	LOC102171493
5	73250001	73300000	LOC102172428
5	73275001	73325000	LOC102171493
5	73275001	73325000	LOC102177504
5	73300001	73350000	LOC102172041
5	73300001	73350000	LOC102177504
5	73325001	73375000	LOC102172041
5	73325001	73375000	LOC102172606
5	73350001	73400000	LOC102172606
5	100650001	100700000	LOC102175008
6	18550001	18600000	DKK2
6	18575001	18625000	DKK2
6	36725001	36775000	HERC5
6	36725001	36775000	PIGY
6	36725001	36775000	PYURF
6	36850001	36900000	HERC6
6	56325001	56375000	DTHD1
6	56375001	56425000	DTHD1
6	70175001	70225000	GSX2
6	70675001	70725000	KIT
6	72725001	72775000	LOC102180114
6	72750001	72800000	LOC102180114
6	89775001	89825000	EPGN
6	89800001	89850000	EREG
6	105075001	105125000	ZBTB49
6	116575001	116625000	TNIP2
6	116600001	116650000	SH3BP2
7	59250001	59300000	NRG2
7	66225001	66275000	ADAT3
7	66225001	66275000	CSNK1G2
7	66225001	66275000	SCAMP4
7	75925001	75975000	DMXL1
7	90150001	90200000	C7H19orf71
7	90150001	90200000	DOHH
7	90150001	90200000	FZR1
7	90150001	90200000	MFSD12
7	90225001	90275000	CACTIN
7	90225001	90275000	PIP5K1C
7	90225001	90275000	TBXA2R
7	90275001	90325000	PIP5K1C
7	90275001	90325000	TJP3
8	77825001	77875000	NTRK2
9	21525001	21575000	DSE
9	21550001	21600000	DSE
9	56925001	56975000	ENPP3
9	56950001	57000000	ENPP3
9	56975001	57025000	ENPP3
9	62200001	62250000	IFNGR1
9	70650001	70700000	GRM1
9	88075001	88125000	LOC108636749
9	88075001	88125000	PDE10A
10	17725001	17775000	BBOF1
10	17725001	17775000	COQ6
10	17725001	17775000	ENTPD5
10	17750001	17800000	COQ6
10	17750001	17800000	ENTPD5
10	17750001	17800000	FAM161B
10	17750001	17800000	ZNF410
10	17775001	17825000	COQ6
10	17775001	17825000	FAM161B
10	17775001	17825000	ZNF410
10	25500001	25550000	FUT8
11	1775001	1825000	MAL
11	14875001	14925000	BIRC6
11	15000001	15050000	BIRC6
11	15000001	15050000	LOC108637104
11	15000001	15050000	TTC27
11	15025001	15075000	LOC108637104
11	15025001	15075000	TTC27
11	15050001	15100000	TTC27
11	15075001	15125000	TTC27
11	15100001	15150000	TTC27
11	15125001	15175000	TTC27
11	15150001	15200000	TTC27
11	43200001	43250000	REL
11	43225001	43275000	REL
11	48875001	48925000	C11H2orf68
11	48875001	48925000	USP39
11	73650001	73700000	DNMT3A
11	73650001	73700000	LOC108637092
12	13800001	13850000	LOC108637250
12	13800001	13850000	LOC108637251
12	14675001	14725000	LOC102173859
12	14675001	14725000	LOC102185892
12	14700001	14750000	LOC102173859
12	17900001	17950000	GPC6
12	17925001	17975000	GPC6
12	54100001	54150000	LOC108637300
12	54100001	54150000	RASL11A
12	54100001	54150000	RPL21
12	54125001	54175000	LOC108637300
12	60000001	60050000	LOC102178917
12	60025001	60075000	LOC102178917
12	60200001	60250000	LOC102178917
12	60225001	60275000	LOC102178917
12	60225001	60275000	NBEA
12	60250001	60300000	LOC102178917
12	60250001	60300000	NBEA
12	60300001	60350000	NBEA
12	60325001	60375000	NBEA
12	60350001	60400000	NBEA
12	60375001	60425000	NBEA
12	60400001	60450000	NBEA
12	60425001	60475000	NBEA
12	60450001	60500000	NBEA
12	60475001	60525000	NBEA
12	60500001	60550000	NBEA
12	60525001	60575000	NBEA
12	60550001	60600000	NBEA
12	60575001	60625000	NBEA
12	60600001	60650000	NBEA
12	60625001	60675000	NBEA
12	60875001	60925000	NBEA
13	19525001	19575000	CCDC7
13	19550001	19600000	CCDC7
13	52075001	52125000	TGM6
13	52100001	52150000	TGM3
13	73625001	73675000	LOC102188237
14	16100001	16150000	POP1
14	16100001	16150000	RIDA
14	16125001	16175000	NIPAL2
14	16125001	16175000	POP1
14	16150001	16200000	NIPAL2
14	16175001	16225000	NIPAL2
14	17325001	17375000	VPS13B
14	20300001	20350000	ODF1
14	24225001	24275000	OXR1
14	24250001	24300000	OXR1
15	3675001	3725000	LOC102178290
15	3675001	3725000	LOC102178556
15	3675001	3725000	LOC102186235
15	3675001	3725000	LOC102186788
15	33950001	34000000	LOC102183437
15	33950001	34000000	LOC102183709
15	33950001	34000000	LOC102184268
15	33975001	34025000	LOC102176982
15	33975001	34025000	LOC102183163
15	33975001	34025000	LOC102183437
15	33975001	34025000	LOC102183709
15	34000001	34050000	LOC102174765
15	34000001	34050000	LOC102176710
15	34000001	34050000	LOC102176982
15	34000001	34050000	LOC102183163
15	34000001	34050000	LOC102183437
15	34025001	34075000	LOC102174765
15	34025001	34075000	LOC102175876
15	34025001	34075000	LOC102176710
15	34050001	34100000	LOC102175600
15	34050001	34100000	LOC102175876
15	34050001	34100000	LOC102182894
15	34075001	34125000	HBBC
15	34075001	34125000	LOC102175317
15	34075001	34125000	LOC102175600
15	34075001	34125000	LOC102182894
15	39850001	39900000	SBF2
15	39875001	39925000	SBF2
15	57175001	57225000	LOC102181880
15	63700001	63750000	DDX10
15	64350001	64400000	ATM
16	4625001	4675000	CD55
16	29700001	29750000	SMYD3
16	30800001	30850000	EFCAB2
16	35900001	35950000	SELE
17	22750001	22800000	TMEM132C
18	16050001	16100000	SPIRE2
18	16050001	16100000	TCF25
18	16075001	16125000	DEF8
18	16075001	16125000	LOC102181148
18	16075001	16125000	SPIRE2
18	16075001	16125000	TCF25
18	36775001	36825000	DUS2
18	36775001	36825000	NFATC3
18	36850001	36900000	ESRP2
18	36850001	36900000	NFATC3
18	36850001	36900000	PLA2G15
18	37050001	37100000	SMPD3
18	49025001	49075000	CATSPERG
18	49025001	49075000	KCNK6
18	49025001	49075000	YIF1B
18	49050001	49100000	CATSPERG
18	49050001	49100000	GGN
18	49050001	49100000	PSMD8
18	49050001	49100000	SPRED3
18	49075001	49125000	FAM98C
18	49075001	49125000	GGN
18	49075001	49125000	PSMD8
18	49075001	49125000	RASGRP4
18	49075001	49125000	SPRED3
18	57025001	57075000	IRF3
18	57025001	57075000	PRR12
18	57025001	57075000	RRAS
18	57025001	57075000	SCAF1
19	55100001	55150000	RECQL5
19	55100001	55150000	SAP30BP
19	55100001	55150000	SMIM6
19	55125001	55175000	MYO15B
19	55125001	55175000	RECQL5
19	55125001	55175000	SAP30BP
19	55125001	55175000	SMIM5
19	55125001	55175000	SMIM6
20	14650001	14700000	CWC27
20	14675001	14725000	CWC27
20	14675001	14725000	SREK1IP1
20	41000001	41050000	SUB1
21	60700001	60750000	PAPOLA
22	51600001	51650000	LOC102169231
22	51600001	51650000	MAP34-B
22	51600001	51650000	NME6
22	51600001	51650000	SPINK8
22	51625001	51675000	BAC5
22	51625001	51675000	BAC7.5
22	51625001	51675000	LOC102169231
22	51625001	51675000	MAP34-B
23	19350001	19400000	LOC108633410
23	19350001	19400000	LOC108633417
23	19350001	19400000	ZKSCAN8
23	19350001	19400000	ZNF165
23	19350001	19400000	ZSCAN16
23	28700001	28750000	ADGRF5
23	28725001	28775000	ADGRF5
24	25875001	25925000	DSG2
24	33450001	33500000	RIOK3
24	33450001	33500000	TMEM241
25	150001	200000	HBM
25	150001	200000	LOC102168680
25	150001	200000	LOC102168959
25	150001	200000	LOC102186172
25	150001	200000	LOC108633874
25	150001	200000	LUC7L
25	28125001	28175000	TMEM248
25	37125001	37175000	LOC108633863
26	200001	250000	LOC102185806
26	200001	250000	MTG1
26	200001	250000	PAOX
26	200001	250000	SPRN
26	225001	275000	ECHS1
26	225001	275000	MTG1
26	225001	275000	PAOX
26	250001	300000	ECHS1
26	250001	300000	FUOM
26	250001	300000	PAOX
26	250001	300000	PRAP1
26	275001	325000	CALY
26	275001	325000	ECHS1
26	275001	325000	FUOM
26	275001	325000	PRAP1
26	48550001	48600000	LOC106503891
26	48575001	48625000	LOC102186455
27	6575001	6625000	LOC102169935
27	10575001	10625000	ADAM18
27	10600001	10650000	ADAM18
27	10625001	10675000	ADAM18
27	10650001	10700000	ADAM18
27	36900001	36950000	NEIL3
28	10350001	10400000	LOC102174188
29	42100001	42150000	HRASLS5
29	42100001	42150000	LOC102175469
29	42125001	42175000	LOC102175469
29	42125001	42175000	LOC108634204
29	42150001	42200000	LOC108634204
29	42175001	42225000	LOC108633235
29	42200001	42250000	LOC102174470
29	42200001	42250000	LOC108633235
29	42225001	42275000	LOC102174470
29	42250001	42300000	LOC102189031
29	42275001	42325000	LOC102189031
29	42275001	42325000	LOC108634205
29	42300001	42350000	LOC102176672
29	42300001	42350000	LOC102189031
29	42300001	42350000	LOC108634205
29	42325001	42375000	LOC102176672
29	42325001	42375000	LOC108634205

## Sheet: Table S7
Table S7. Putative genomic regions associated with coat color under selection based on the overlap of the top 5% θπratio and FST.
Chromosome	Start Position (bp)	End Position (bp)	Genes
1	42700001	42750000	LOC102168768
1	95375001	95425000	PLD1
1	95400001	95450000	PLD1
1	110100001	110150000	LEKR1
1	110100001	110150000	LOC106502323
1	110125001	110175000	LEKR1
1	110150001	110200000	LEKR1
1	110175001	110225000	LEKR1
1	110200001	110250000	LEKR1
1	110225001	110275000	LEKR1
1	110250001	110300000	LEKR1
1	110275001	110325000	LEKR1
1	110300001	110350000	LEKR1
1	121875001	121925000	PLOD2
1	127175001	127225000	PXYLP1
1	127175001	127225000	ZBTB38
1	128900001	128950000	NMNAT3
2	7400001	7450000	NIPAL3
2	7400001	7450000	STPG1
2	9825001	9875000	SLC9A1
2	82625001	82675000	ARHGAP15
2	82650001	82700000	ARHGAP15
2	94825001	94875000	KCNJ3
3	30825001	30875000	LOC108635642
3	34725001	34775000	LOC102184867
3	34725001	34775000	LOC102191099
3	50150001	50200000	LRRIQ3
3	113925001	113975000	RGS5
3	114150001	114200000	NUF2
3	114175001	114225000	NUF2
3	114200001	114250000	NUF2
4	71700001	71750000	COG5
4	71725001	71775000	COG5
4	71725001	71775000	GPR22
4	71750001	71800000	COG5
4	71750001	71800000	GPR22
4	71775001	71825000	COG5
4	71825001	71875000	COG5
4	71850001	71900000	COG5
4	98050001	98100000	DGKB
5	22525001	22575000	EEA1
5	35325001	35375000	NELL2
5	35800001	35850000	TMEM117
5	84650001	84700000	SOX5
5	97850001	97900000	LOC102182856
5	97850001	97900000	LOC102183131
5	97850001	97900000	LOC108636058
5	98375001	98425000	CLEC12A
5	98375001	98425000	CLEC12B
5	110950001	111000000	SLC25A17
6	9125001	9175000	LOC108636201
6	16575001	16625000	COL25A1
6	17550001	17600000	HADH
6	17550001	17600000	LOC102172133
6	17575001	17625000	LOC102172133
6	17575001	17625000	SGMS2
6	25925001	25975000	LOC102176872
6	25950001	26000000	LOC102176872
6	36225001	36275000	FAM13A
6	42675001	42725000	LOC102180474
6	42700001	42750000	LOC102180474
6	67225001	67275000	CNGA1
6	67225001	67275000	NIPAL1
6	67250001	67300000	NIPAL1
6	72050001	72100000	KIAA1211
6	77925001	77975000	ADGRL3
6	95500001	95550000	C6H4orf22
6	95525001	95575000	C6H4orf22
6	95550001	95600000	C6H4orf22
6	95575001	95625000	C6H4orf22
6	95575001	95625000	TRNAG-CCC-33
6	95625001	95675000	C6H4orf22
7	45500001	45550000	GRIA1
7	45525001	45575000	GRIA1
7	48175001	48225000	LOC106502342
7	48175001	48225000	ZNF300
7	50800001	50850000	LOC102176231
7	50800001	50850000	LOC106502347
7	55150001	55200000	KCTD16
7	58275001	58325000	LOC102188217
7	58275001	58325000	LOC102188497
7	58275001	58325000	LOC102188767
7	67725001	67775000	PGBD2
7	68825001	68875000	LOC102191036
7	83225001	83275000	GRAMD3
7	83250001	83300000	GRAMD3
7	83250001	83300000	LOC108636381
7	83725001	83775000	C7H5orf63
7	90275001	90325000	PIP5K1C
7	90275001	90325000	TJP3
7	90300001	90350000	APBA3
7	90300001	90350000	MRPL54
7	90300001	90350000	PIP5K1C
7	90300001	90350000	TJP3
8	1800001	1850000	AADAT
8	1825001	1875000	AADAT
8	8250001	8300000	LOC108636534
8	73750001	73800000	ADRA1A
9	250001	300000	SLC17A5
9	20925001	20975000	RFX6
9	27750001	27800000	FIG4
9	27775001	27825000	FIG4
9	30725001	30775000	AIM1
9	73050001	73100000	UST
9	73775001	73825000	KATNA1
9	73775001	73825000	LATS1
9	73800001	73850000	KATNA1
9	73800001	73850000	LATS1
9	73825001	73875000	LATS1
9	73825001	73875000	NUP43
9	73825001	73875000	PCMT1
9	73850001	73900000	NUP43
9	73850001	73900000	PCMT1
10	48600001	48650000	NEDD4
10	48625001	48675000	NEDD4
10	64650001	64700000	TMEM62
10	64675001	64725000	TMEM62
10	64675001	64725000	UBR1
11	18650001	18700000	CRIM1
11	28150001	28200000	PRKCE
11	49375001	49425000	TCF7L1
12	7925001	7975000	FGF14
12	15925001	15975000	LOC102179751
12	15925001	15975000	LOC108637248
12	51175001	51225000	LOC106502707
12	51175001	51225000	ZDHHC20
12	71850001	71900000	TSC22D1
13	63275001	63325000	AHCY
13	64400001	64450000	CPNE1
13	64400001	64450000	LOC102173760
13	64400001	64450000	SPAG4
13	64425001	64475000	CPNE1
13	64425001	64475000	LOC108637420
13	64425001	64475000	NFS1
14	16525001	16575000	STK3
14	16550001	16600000	STK3
14	16575001	16625000	STK3
14	48400001	48450000	TRNAG-CCC-60
14	91250001	91300000	FAM135A
14	91250001	91300000	SDHAF4
15	27650001	27700000	UVRAG
16	7025001	7075000	TRNAW-CCA-84
16	62875001	62925000	LAMC2
16	62875001	62925000	NMNAT2
17	54850001	54900000	IL15
17	54875001	54925000	IL15
17	55650001	55700000	INPP4B
17	60200001	60250000	EDNRA
17	60225001	60275000	EDNRA
17	60250001	60300000	EDNRA
17	60275001	60325000	EDNRA
17	67550001	67600000	DCHS2
18	21550001	21600000	ITFG1
18	41725001	41775000	URI1
19	11000001	11050000	BRIP1
19	13150001	13200000	ACACA
19	26700001	26750000	ACADVL
19	26700001	26750000	ASGR1
19	26700001	26750000	DLG4
19	26700001	26750000	MIR324
19	39425001	39475000	FBXL20
20	19175001	19225000	PDE4D
20	33750001	33800000	PTGER4
20	42275001	42325000	CDH6
22	10225001	10275000	LRRFIP2
22	42475001	42525000	C22H3orf67
22	42500001	42550000	C22H3orf67
23	22525001	22575000	C2
23	22525001	22575000	CFB
23	22525001	22575000	NELFE
23	22525001	22575000	SKIV2L
23	35200001	35250000	LOC108633438
23	37500001	37550000	RNF8
24	43550001	43600000	CEP192
24	43550001	43600000	SEH1L
24	43575001	43625000	CEP192
24	43700001	43750000	LDLRAD4
24	43800001	43850000	FAM210A
24	43800001	43850000	LDLRAD4
24	43800001	43850000	RNMT
24	43900001	43950000	MC2R
25	3925001	3975000	SEC14L5
25	16350001	16400000	SMG1
25	35675001	35725000	CUX1
25	35700001	35750000	CUX1
25	39950001	40000000	LOC106503599
25	39950001	40000000	PAPOLB
26	14925001	14975000	C26H10orf82
26	14925001	14975000	PNLIPRP2
26	39900001	39950000	KIF20B
27	41350001	41400000	CSMD1
28	150001	200000	TFAM
28	150001	200000	ZNF239
29	45950001	46000000	ANO9
29	45950001	46000000	PTDSS2
